# Supplementary material for: Comprehensive Transcriptomic and Metabolomic Analysis of the Litopenaeus vannamei Hepatopancreas After WSSV Challenge
Source: Front Immunol. 2022 Feb 10;13:826794. doi: 10.3389/fimmu.2022.826794 (PMC8867067; doi:10.3389/fimmu.2022.826794)
Supplement: Supplementary file 3 [file Table_1.xlsx]

## Sheet: Table S1
Table S1 Description of the up-regulated DEGs in N vs P2 group
Gene_id	Gene description	Log2FC(P2/N)	Pvalue
gene10014	zinc finger CCCH domain-containing protein 13-like	1.44007	0.00228456
gene10023	-	5.34172	0.0311712
gene10024	-	8.80605	0.0242271
gene10278	holotricin-3-like, transcript variant X1	1.58706	0.00767389
gene10282	bindin-like, transcript variant X1	1.811	0.000437611
gene10582	uncharacterized LOC113811242	2.59374	1.00346e-07
gene10605	uncharacterized LOC113811262	3.26359	0.00226378
gene10861	low-density lipoprotein receptor-like	1.19474	0.026924
gene10950	phosphoacetylglucosamine mutase-like	1.16836	0.0190646
gene10955	TAR DNA-binding protein 43-like	1.36801	0.0120017
gene1106	canalicular multispecific organic anion transporter 2-like	4.2417	0.0162248
gene11061	alpha-(1,6)-fucosyltransferase-like	3.30865	0.0490715
gene11244	uncharacterized LOC113811968	3.94198	0.0397795
gene11257	trypsin-1-like	2.3971	0.000198164
gene11430	suppressor of tumorigenicity 14 protein-like	5.42871	0.0146274
gene11473	-	1.2233	0.000298636
gene1149	-	1.60139	0.0372798
gene11852	oplophorus-luciferin 2-monooxygenase non-catalytic subunit-like	5.45634	0.00510107
gene12017	transforming growth factor-beta-induced protein ig-h3-like	1.61369	0.00109124
gene1233	actin, muscle-like	4.60704	0.00706
gene12380	PQ-loop repeat-containing protein 3-like	1.02811	0.0293217
gene12415	XK-related protein 6-like	1.36791	0.0307498
gene12447	uncharacterized LOC113813266	5.601	0.00151119
gene12595	homeobox protein homothorax-like, transcript variant X2	2.21672	0.0446228
gene12645	uncharacterized LOC113813540, transcript variant X1	1.04019	0.00146355
gene12660	uncharacterized LOC113813558	1.87324	0.00831223
gene12711	uncharacterized LOC113813623, transcript variant X1	3.77943	3.685e-07
gene12957	heme-binding protein 2-like	2.58492	0.000619834
gene12958	heme-binding protein 2-like	2.38445	0.000612683
gene12959	heme-binding protein 2-like	2.14002	7.91141e-05
gene12960	heme-binding protein 2-like, transcript variant X1	3.0525	0.0305738
gene12962	heme-binding protein 2-like	4.27908	8.86455e-07
gene12966	heme-binding protein 2-like	2.60745	0.000168141
gene12968	heme-binding protein 2-like, transcript variant X1	2.18033	0.0011773
gene13249	uncharacterized LOC113814204	1.30356	0.00223104
gene13253	1-aminocyclopropane-1-carboxylate synthase-like protein 1	1.13503	0.0273863
gene13304	phosphopantothenoylcysteine decarboxylase subunit VHS3-like	4.16016	0.00359417
gene13368	dentin sialophosphoprotein-like	2.11712	0.00115634
gene13380	transient receptor potential cation channel subfamily A member 1 homolog	1.23001	0.00368895
gene13496	dual oxidase maturation factor 1-like, transcript variant X2	3.61782	1.85861e-06
gene13772	sodium- and chloride-dependent glycine transporter 1-like	2.13188	0.043155
gene1381	glutamic acid-rich protein-like	1.51872	0.039317
gene14079	actin, muscle-like	1.4602	0.0388718
gene14080	actin-2, muscle-specific-like, transcript variant X2	1.45203	0.0278767
gene14082	actin, muscle-like	5.55236	0.00886333
gene14091	actin-like	5.35938	0.00298964
gene14092	-	5.60181	0.0371497
gene14207	phosphonoacetaldehyde hydrolase-like	2.22515	0.000156812
gene14208	serine/threonine-protein kinase 17A-like	2.44291	0.00494232
gene14276	cell wall integrity and stress response component 2-like	1.23536	0.00596289
gene14278	uncharacterized protein DDB_G0271670-like	1.38965	0.00620238
gene14354	chondroitin proteoglycan-2-like	1.42034	0.0489054
gene14356	trihydrophobin-like	1.77208	0.0432983
gene14359	protein obstructor-E-like	1.84281	0.0329375
gene14459	trypsin-1-like	1.93893	0.0022142
gene14460	trypsin-1-like	1.70142	0.00614513
gene14463	trypsin-1-like	4.03928	1.41824e-05
gene14464	trypsin-1-like	2.0395	0.000883566
gene14465	trypsin-1-like	1.41604	0.0325247
gene14467	-	2.0471	6.70711e-05
gene14468	trypsin-1-like	1.44537	0.0114515
gene14554	ladderlectin-like	2.05281	0.000221528
gene14726	uncharacterized LOC113815846, transcript variant X2	3.66413	0.042607
gene14732	-	1.95585	0.00365289
gene14871	heat shock protein 60A-like	1.138	2.33372e-06
gene14968	translocating chain-associated membrane protein 1-like, transcript variant X1	1.07517	0.000102499
gene14980	uncharacterized LOC113816146	3.62534	0.00307106
gene14983	uncharacterized LOC113816150	4.47102	0.0491017
gene14988	galactoside 2-alpha-L-fucosyltransferase 2-like	4.31104	0.00909779
gene14996	actin-like	2.80479	0.00470537
gene15038	uncharacterized protein CG10915-like, transcript variant X1	1.03793	0.0293487
gene15085	elastin-like	1.05997	0.0294242
gene15214	uncharacterized LOC113816403, transcript variant X4	2.44398	0.00139543
gene15220	uncharacterized LOC113816406	2.62793	9.53492e-05
gene15313	-	2.87487	0.00486044
gene15396	zinc finger protein 594-like	1.57492	0.0142416
gene15439	deoxynucleoside triphosphate triphosphohydrolase SAMHD1-like	1.07919	0.00276658
gene15672	nocturnin-like	1.04364	0.0465799
gene15704	endothelial lipase-like	1.60653	0.0157859
gene15778	arylsulfatase I-like	1.46395	0.00835144
gene15784	uncharacterized LOC113817032	2.30642	0.0362074
gene15828	putative mediator of RNA polymerase II transcription subunit 26	1.07844	0.00768355
gene15945	-	1.08945	0.0180482
gene16034	uncharacterized LOC113817312, transcript variant X2	4.46858	0.00148145
gene16176	UDP-glucose 4-epimerase-like	1.38664	0.0106265
gene16305	uncharacterized LOC113817607	2.1383	0.00227689
gene16421	neural cell adhesion molecule 1-like, transcript variant X1	3.66101	0.00548374
gene16445	uncharacterized LOC113817769	1.66834	0.0191444
gene16582	-	2.09546	0.0300035
gene16584	OTU domain-containing protein 5-like	4.64767	0.0259036
gene1669	nascent polypeptide-associated complex subunit alpha, muscle-specific form-like	5.59484	0.00553441
gene16891	eukaryotic translation initiation factor 3 subunit J-like	1.27345	0.0024698
gene1702	keratin, type I cytoskeletal 9-like	3.7239	0.03768
gene17150	-	2.23465	0.00129983
gene17300	uncharacterized LOC113818724	3.75386	0.00925445
gene17398	excitatory amino acid transporter 1-like	1.10394	0.00202555
gene17538	glutaminase liver isoform, mitochondrial-like	1.62115	0.00957389
gene17638	putative protein TPRXL	1.95043	0.0395315
gene17676	neurofilament medium polypeptide-like, transcript variant X1	1.15948	0.0477332
gene17759	actin-like	5.2013	0.047514
gene17764	-	3.67461	0.032548
gene18050	probable Dol-P-Man:Man(7)GlcNAc(2)-PP-Dol alpha-1,6-mannosyltransferase	1.03982	0.0356896
gene18163	uncharacterized LOC113819696	6.46744	0.0341872
gene18228	uncharacterized LOC113819769	4.64247	0.0231375
gene1834	neuronal acetylcholine receptor subunit alpha-6-like	6.14535	0.0100671
gene18397	nuclear polyadenylated RNA-binding protein 3-like	4.80665	0.00062969
gene18500	snaclec 6-like	2.31772	1.55649e-07
gene18532	glycine dehydrogenase (decarboxylating), mitochondrial-like	1.42037	0.00112287
gene18547	uncharacterized LOC113820122	3.95075	2.48239e-06
gene18548	glyceraldehyde-3-phosphate dehydrogenase-like	1.0182	0.0185183
gene18579	chorion peroxidase-like	1.38661	0.0184237
gene18594	GDP-fucose transporter 1-like	1.14722	0.0109081
gene18692	zinc finger protein 629-like	6.29248	0.00896766
gene19227	sodium-dependent nutrient amino acid transporter 1-like	2.29001	3.03232e-05
gene19317	uncharacterized LOC113820966	1.29891	0.0450213
gene19327	glutamate receptor ionotropic, delta-2-like	4.82508	0.0047662
gene1940	uncharacterized LOC113821003	1.97205	0.0193546
gene19487	epsin-like	1.4519	0.000359212
gene19562	nucleoplasmin-like protein ANO39	1.31379	0.00427857
gene19764	inter-alpha-trypsin inhibitor heavy chain H3-like	1.158	0.0197929
gene1987	beta-1,3-galactosyltransferase 5-like	1.3912	0.0201833
gene19895	uncharacterized protein F12A10.7-like	2.90234	0.00207484
gene20356	uncharacterized LOC113822122	1.45695	0.0158361
gene20384	uncharacterized LOC113822180	3.21718	0.0306783
gene2057	stearoyl-CoA desaturase 5-like	1.04444	0.00189574
gene20591	uncharacterized LOC113822378	4.35137	0.0125861
gene20781	dnaJ homolog subfamily B member 4-like	1.86406	0.0227371
gene20849	uncharacterized LOC113822665	6.15114	2.92556e-10
gene21308	probable glutamate receptor	4.99846	0.0168112
gene21341	sulfotransferase 1C4-like, transcript variant X1	2.92095	0.0439467
gene21592	succinate dehydrogenase [ubiquinone] iron-sulfur subunit, mitochondrial-like	1.56675	0.0499711
gene2178	-	1.8018	0.0135195
gene21780	grpE protein homolog 1, mitochondrial-like	1.14344	8.51778e-05
gene2179	-	2.80678	4.74374e-05
gene2180	trypsin-1-like, transcript variant X4	1.94922	0.0024313
gene2181	trypsin-1-like	2.31206	0.00364818
gene21811	E3 ubiquitin-protein ligase Hakai-like	1.07677	0.00142889
gene2182	trypsin-1-like	2.01153	0.00391183
gene21828	aldehyde dehydrogenase X, mitochondrial-like, transcript variant X1	1.32878	0.0182155
gene21889	zinc finger and BTB domain-containing protein 17-like, transcript variant X1	1.0233	0.000698276
gene21890	-	4.80334	0.0266817
gene21919	transmembrane protein 53-like	1.77604	0.0347913
gene21932	uncharacterized LOC113823855	4.32761	0.0499219
gene21933	uncharacterized LOC113823846, transcript variant X1	1.81005	0.000432109
gene21935	uncharacterized LOC113823863	2.60125	0.00165135
gene21959	WD repeat-containing protein 76-like, transcript variant X2	1.09459	0.0316103
gene21972	CBP80/20-dependent translation initiation factor-like	1.58755	0.00504977
gene22036	venom carboxylesterase-6-like	2.11606	0.0252954
gene22148	-	1.95291	0.0123008
gene22575	beta-1,4-N-acetylgalactosaminyltransferase bre-4-like	2.38066	4.18715e-05
gene22870	uncharacterized LOC113824871	1.34011	2.87511e-05
gene23137	cytochrome c, transcript variant X1	1.08151	0.0433335
gene23138	DNA-directed RNA polymerase I subunit RPA2-like	2.24265	0.0410172
gene23157	dystrophin-like	1.00706	0.013276
gene23660	heat shock 70 kDa protein cognate 4-like	3.40904	0.000898019
gene23663	-	5.69277	0.0186668
gene23755	gamma-butyrobetaine dioxygenase-like	4.68426	0.00168944
gene24073	uncharacterized LOC113826203	1.22154	0.0314348
gene24326	uncharacterized LOC113826484	1.31603	0.015349
gene24528	extensin-like	1.88613	8.0106e-06
gene24638	uncharacterized LOC113826825	2.11659	1.0834e-05
gene24639	high mobility group nucleosome-binding domain-containing protein 5-like	1.96525	0.0066378
gene2472	uncharacterized LOC113827455	3.6639	0.00115244
gene2474	cuticle protein CP1158-like	2.4396	0.0372716
gene2483	C-type lectin domain family 17, member A-like	1.60448	5.889e-05
gene25041	uncharacterized LOC113827270	3.83925	0.00182173
gene2520	TBC1 domain family member 25-like	3.19778	0.0121359
gene25567	legumain-like	1.96257	0.00100584
gene25775	serine/threonine-protein kinase grp-like	6.78899	0.0238731
gene25876	1,4-alpha-glucan-branching enzyme-like	1.02051	0.0118715
gene25910	carbohydrate sulfotransferase 3-like, transcript variant X3	1.07125	0.00496632
gene25999	uncharacterized LOC113828338	4.11611	0.0363524
gene26199	uncharacterized LOC113828567	1.0338	0.000233918
gene26216	transient receptor potential channel pyrexia-like	1.38148	0.00762773
gene26287	methenyltetrahydrofolate synthase domain-containing protein-like	5.32344	0.00217983
gene26371	phenoloxidase 3-like	1.32823	0.00345038
gene26499	dentin sialophosphoprotein-like	1.04322	0.00302212
gene26843	liver carboxylesterase 2-like, transcript variant X2	1.17847	5.90688e-05
gene26899	alpha-(1,3)-fucosyltransferase C-like	4.71361	0.0299686
gene26916	cAMP-dependent protein kinase catalytic subunit 3-like	1.0919	0.026441
gene27111	3-hydroxyisobutyrate dehydrogenase, mitochondrial-like	1.29134	0.0339156
gene27172	zinc metalloproteinase nas-13-like	4.42456	0.0368245
gene27192	uncharacterized LOC113829659	2.41137	0.00140325
gene27336	uncharacterized LOC113829824	4.57808	0.0172823
gene27425	uncharacterized LOC113829921	2.77957	0.0379133
gene2759	uncharacterized LOC113830529	3.00621	0.000132044
gene27886	U1 small nuclear ribonucleoprotein C-like, transcript variant X1	1.2985	0.0235009
gene27887	AFG3-like protein 2	1.40159	0.00559808
gene2797	tubulin--tyrosine ligase-like protein 12, transcript variant X1	1.25678	1.75618e-06
gene2812	latrophilin Cirl-like, transcript variant X1	1.66401	0.00974648
gene28135	uncharacterized LOC113799983	1.45458	0.00493413
gene28249	uncharacterized LOC113800117, transcript variant X1	1.78411	0.00420253
gene28254	uncharacterized LOC113800107, transcript variant X1	2.16739	1.65339e-11
gene28309	phenoloxidase-activating factor 3-like	2.68826	1.31883e-08
gene2850	uncharacterized LOC113800798	1.79251	0.000294213
gene28532	-	2.56721	0.000809007
gene28538	uncharacterized LOC113800422	2.17012	0.000659704
gene28545	glucose-6-phosphate exchanger SLC37A4-like	1.6266	0.0130893
gene28716	glycerol-3-phosphate phosphatase-like	1.09059	0.00815036
gene28786	protein arginine N-methyltransferase 1-like, transcript variant X2	2.08289	1.05468e-10
gene29018	-	1.42677	0.021181
gene29239	protein jagunal-like	1.25704	0.0311229
gene29243	uncharacterized LOC113801210	1.1908	0.00233936
gene29249	uncharacterized LOC113801214	1.08002	0.0213616
gene29892	E3 ubiquitin-protein ligase RNF216-like	1.40877	0.0038638
gene30153	hsp70-binding protein 1-like	1.26045	0.00762519
gene30198	-	1.71901	0.00548629
gene30199	-	1.84303	0.00105733
gene30239	uncharacterized LOC113802326	3.30704	6.23699e-08
gene30269	high-affinity choline transporter 1-like, transcript variant X2	1.20868	0.031175
gene30332	-	6.98021	5.86067e-05
gene3035	PR domain zinc finger protein 10-like, transcript variant X1	1.0217	0.00659973
gene30657	venom protein 302-like	2.1794	0.000235743
gene30688	inactive pancreatic lipase-related protein 1-like	2.93594	0.00152541
gene3075	uncharacterized LOC113802912	2.39116	6.31407e-05
gene3170	serine/threonine-protein phosphatase 6 regulatory ankyrin repeat subunit A-like	1.55174	0.0184764
gene3171	uncharacterized LOC113803018	1.68879	0.00176562
gene3358	sodium- and chloride-dependent GABA transporter 2-like	1.69069	0.00991934
gene3367	rho GTPase-activating protein conundrum-like	1.46991	0.00287946
gene3368	rho GTPase-activating protein 28-like	1.33785	0.00473085
gene3388	organic cation transporter protein-like, transcript variant X2	1.46089	0.000539431
gene3476	-	4.82678	0.0257689
gene3911	-	1.39166	0.0283028
gene3914	-	1.54241	0.00724413
gene3920	-	1.72217	0.00411872
gene4357	uncharacterized LOC113804355	2.3655	0.0470441
gene4487	monocarboxylate transporter 9-like	1.7603	0.0302249
gene4582	uncharacterized LOC113804592	5.08711	0.00898602
gene4583	glucose-6-phosphate exchanger SLC37A4-like	1.66807	0.0109309
gene4687	uncharacterized LOC113804706, transcript variant X1	1.09661	0.00296074
gene4771	uncharacterized LOC113804797	1.22242	0.0237201
gene4835	cyclin-Q-like	5.3101	0.036457
gene4978	-	2.60542	0.00039386
gene4997	glutathione S-transferase 1-like	1.66245	0.00283183
gene5222	heat shock 70 kDa protein cognate 4-like	3.03865	0.015913
gene5369	myosin regulatory light chain 2-like	4.78061	0.0157508
gene5428	protein SpAN-like	5.9288	0.0254668
gene548	heat shock 70 kDa protein cognate 4-like	3.34878	0.000400992
gene5486	SET domain-containing protein SmydA-8-like	1.38859	0.0369428
gene5488	SET domain-containing protein SmydA-8-like, transcript variant X1	1.81304	0.0223888
gene5537	-	1.37174	0.0265826
gene566	uncharacterized LOC113805412	6.34413	0.0399078
gene570	uncharacterized LOC113805452	3.95756	0.0467478
gene5714	uncharacterized LOC113805857	1.19341	0.00372885
gene5722	uncharacterized LOC113805910	3.73289	0.0461896
gene5818	flocculation protein FLO11-like	1.08272	0.0110967
gene5879	heat shock protein 83-like	1.52369	0.000412044
gene5880	heat shock protein HSP 90-alpha, transcript variant X1	1.15743	5.7102e-10
gene6105	leukocyte elastase inhibitor-like	1.51613	0.00601475
gene614	phosphatidylethanolamine-binding protein 4-like	1.13593	0.0216491
gene6183	cryptochrome DASH-like, transcript variant X1	1.11085	0.0277926
gene6282	GTP cyclohydrolase 1-like	1.43999	0.000215522
gene6283	GTP cyclohydrolase 1-like	1.35689	0.000356171
gene640	brain protein I3-like	1.71892	0.0417625
gene6429	uncharacterized LOC113806638	1.26228	0.0222536
gene6463	GDNF-inducible zinc finger protein 1-like	1.16946	0.00773402
gene6636	cuticle protein 7-like	6.36965	0.038681
gene6812	uncharacterized LOC113807076	5.37991	0.00382242
gene6832	remodeling and spacing factor 1-like	1.02901	0.0268513
gene6960	uncharacterized LOC113807249	1.83608	0.032115
gene6979	translation initiation factor IF-2-like	1.12032	0.0152169
gene6999	ovochymase-2-like	3.25549	6.94765e-05
gene7165	uncharacterized LOC113807441, transcript variant X2	2.32947	0.0273188
gene7405	DNA repair protein RAD5-like	1.86268	0.000182781
gene7408	uncharacterized LOC113807734	1.69257	0.000377538
gene7410	uncharacterized LOC113807724, transcript variant X1	1.60383	0.000369037
gene7412	RING finger protein 224-like	1.6976	0.0425118
gene7413	uncharacterized LOC113807738	2.60764	0.000155175
gene7414	uncharacterized LOC113807764	1.56535	0.0054295
gene7415	uncharacterized LOC113807727, transcript variant X1	1.01212	0.00384157
gene7419	RING finger protein 37-like	1.61799	0.00386838
gene7421	uncharacterized LOC113807725, transcript variant X4	1.51982	0.0154645
gene7487	uncharacterized LOC113807809	1.22372	0.00873069
gene7507	cytochrome P450 3A13-like	1.24776	0.0303884
gene7611	uncharacterized LOC113807952	1.90046	0.0366111
gene77	serine/threonine-protein kinase fray2-like	1.08911	0.0116581
gene7716	uncharacterized LOC113808067	1.43261	0.0463819
gene7774	uncharacterized LOC113808114	6.77972	0.000548723
gene7888	uncharacterized LOC113808270	3.35025	7.92622e-08
gene7889	uncharacterized LOC113808262	3.85935	0.0156116
gene8139	chelonianin-like	1.24203	0.0494807
gene8237	protein mothers against dpp-like	2.39185	0.0118013
gene8243	vitelline membrane outer layer protein 1 homolog	1.0576	5.4425e-05
gene8369	cathepsin L1-like	3.78377	0.00356437
gene8396	kielin/chordin-like protein	1.55028	0.00124371
gene8398	CREB-binding protein-like, transcript variant X1	2.44387	2.61205e-05
gene8491	uncharacterized LOC113808913	3.18886	0.000566873
gene8883	L-asparaginase 1-like, transcript variant X1	1.24578	0.0179603
gene8982	flavin-containing monooxygenase FMO GS-OX5-like, transcript variant X1	1.77715	0.00414446
gene9054	NPC intracellular cholesterol transporter 2-like	2.34579	0.00661268
gene9055	NPC intracellular cholesterol transporter 2-like	2.1083	0.00539513
gene9056	NPC intracellular cholesterol transporter 2-like	2.2891	0.0235498
gene9063	NPC intracellular cholesterol transporter 2-like	3.1441	0.000535301
gene9130	uncharacterized LOC113809622	5.41225	0.00360614
gene9192	protein Lilipod-like	2.84366	0.0181819
gene9368	uncharacterized LOC113809903	1.62028	0.0251931
gene9544	-	1.0411	0.00510916
gene9562	-	1.11973	0.00646888
gene9810	heme-binding protein 2-like	2.57442	0.0138138
gene9811	heme-binding protein 2-like	2.04136	0.00131443
gene9813	heme-binding protein 2-like	1.78176	0.0390275
gene9898	uncharacterized LOC113810479	2.28745	0.0344842
