# Supplementary material for: Comprehensive Transcriptomic and Metabolomic Analysis of the Litopenaeus vannamei Hepatopancreas After WSSV Challenge
Source: Front Immunol. 2022 Feb 10;13:826794. doi: 10.3389/fimmu.2022.826794 (PMC8867067; doi:10.3389/fimmu.2022.826794)
Supplement: Supplementary file 4 [file Table_2.xlsx]

## Sheet: Table S2
Table S2 Description of the down-regulated DEGs in N vs P2 group
Gene_id	Gene description	Log2FC(P2/N)	Pvalue
gene10018	uncharacterized LOC113810619, transcript variant X1	-1.6021	0.044411
gene1005	cytochrome P450 4C1-like, transcript variant X2	-1.35211	0.0118164
gene10055	probable glutamate receptor	-4.89603	1.79524e-05
gene1016	poly(U)-specific endoribonuclease-like	-1.18594	0.0127178
gene10235	uncharacterized LOC113810852	-2.06629	0.000118899
gene10257	SLAIN motif-containing protein 2-like, transcript variant X1	-1.03221	0.03704
gene10276	N-acetylgalactosamine-6-sulfatase-like	-1.40855	0.0414661
gene10285	holotricin-3-like	-2.26775	0.00487149
gene10337	keratin, type I cytoskeletal 9-like, transcript variant X1	-3.6174	2.83564e-08
gene10338	cytochrome P450 6k1-like	-1.72233	0.0002565
gene10355	uncharacterized LOC113810982, transcript variant X1	-6.81078	0.00360133
gene10529	proton-coupled folate transporter-like	-1.94189	0.0269495
gene10535	uncharacterized LOC113811190, transcript variant X1	-1.4868	0.00633854
gene10712	D-beta-hydroxybutyrate dehydrogenase, mitochondrial-like	-2.01298	0.000956232
gene10716	uncharacterized LOC113811385	-1.35322	0.0258878
gene10717	tRNA-splicing endonuclease subunit Sen54-like	-1.03707	0.00194807
gene10778	uncharacterized LOC113811456, transcript variant X5	-3.26263	0.00638248
gene10807	sterile alpha and TIR motif-containing protein 1-like	-1.51799	0.0204707
gene10826	2-amino-1-hydroxyethylphosphonate dioxygenase (glycine-forming)-like	-2.42563	2.21016e-05
gene10829	trans-1,2-dihydrobenzene-1,2-diol dehydrogenase-like, transcript variant X4	-1.20265	0.00179579
gene10840	uncharacterized LOC113811520	-2.35004	0.00081718
gene10841	-	-1.73225	0.0139026
gene10842	uncharacterized LOC113811526	-2.22815	0.00191357
gene10854	elongation factor 2-like	-8.73211	1.40177e-06
gene10953	ceramide glucosyltransferase-like	-1.22224	0.0193024
gene11010	uncharacterized LOC113811706	-2.50203	0.0382682
gene11189	uncharacterized LOC113811913	-1.88671	0.00809567
gene11190	uncharacterized LOC113811914	-1.9385	0.00873934
gene11196	peritrophin-1-like	-2.27644	0.0216199
gene11308	F-box only protein 44-like, transcript variant X1	-1.04876	0.0445413
gene11320	tetraspanin-3-like	-1.14378	0.00196855
gene11428	organic cation transporter protein-like	-2.46865	0.0116773
gene11474	anti-lipopolysaccharide factor-like	-1.58734	0.00177988
gene11484	methylenetetrahydrofolate reductase-like	-1.2894	0.0122273
gene11556	ladderlectin-like	-2.06675	0.00257351
gene11702	copine-8-like	-1.4601	0.0194326
gene11756	glutathione S-transferase 1-like	-2.26548	0.0011457
gene11762	xaa-Pro aminopeptidase 1-like	-3.86148	0.0193116
gene11885	neurogenic locus notch homolog protein 2-like	-3.91795	0.0408964
gene11910	uncharacterized LOC113812712	-5.77332	0.022641
gene12000	solute carrier family 46 member 3-like, transcript variant X1	-1.71088	0.00216201
gene12015	protein obstructor-E-like, transcript variant X2	-4.52598	0.0493431
gene12068	perlucin-like	-2.88499	0.000472045
gene12086	glycerol-3-phosphate acyltransferase 3-like, transcript variant X1	-1.67348	0.00580149
gene12142	C-type lectin domain family 6 member A-like	-1.30366	0.0165217
gene12143	C-type lectin domain family 7 member A-like	-1.33562	0.0149548
gene12145	homeobox protein CDX-1-like	-2.68946	0.036868
gene12182	actin, cytoplasmic A3a-like	-1.12732	0.00563002
gene1225	cytochrome P450 18a1-like	-1.25742	0.0476242
gene12404	peritrophin-1-like	-1.4249	0.000200073
gene12406	uncharacterized LOC113813285	-6.2779	3.50867e-07
gene12407	peritrophin-48-like	-1.77743	0.00478425
gene12413	solute carrier family 15 member 4-like, transcript variant X1	-1.5677	0.00675323
gene12419	equilibrative nucleoside transporter 1-like	-1.33769	0.00313315
gene12455	zinc finger protein ush-like	-1.02989	0.00651567
gene12487	uncharacterized LOC113813372	-1.8601	0.0398378
gene12672	high choriolytic enzyme 1-like, transcript variant X1	-1.95162	0.00423925
gene12688	multidrug resistance-associated protein 1-like	-1.77198	0.0149825
gene1269	probable phospholipid-transporting ATPase IF	-1.29027	0.0192327
gene12801	ladderlectin-like	-2.70284	0.000737669
gene12833	uncharacterized LOC113813741, transcript variant X1	-2.0131	0.00587938
gene12836	uncharacterized LOC113813743	-2.20644	0.000907679
gene12837	uncharacterized LOC113813744	-2.49998	0.00468543
gene12839	sulfotransferase family cytosolic 1B member 1-like, transcript variant X1	-2.92674	0.00399267
gene12856	uncharacterized LOC113813764	-6.64012	0.00536821
gene12867	uncharacterized LOC113813775	-1.29879	0.0263266
gene12868	uncharacterized LOC113813778	-1.40606	0.0327619
gene1306	uncharacterized LOC113814047	-3.57465	2.37431e-06
gene13225	uncharacterized LOC113814162	-1.75942	0.0125805
gene13237	-	-1.51787	0.0222712
gene13281	uncharacterized LOC113814235, transcript variant X1	-1.81136	0.00116844
gene13284	uncharacterized LOC113814237	-2.37076	0.0150447
gene13291	uncharacterized LOC113814249	-1.06294	0.0434612
gene13301	exportin-1-like	-1.03143	0.0098282
gene13310	pituitary homeobox x-like	-2.27368	0.0347939
gene1335	uncharacterized LOC113814269	-2.79993	0.0293974
gene13370	uncharacterized LOC113814337	-2.35249	0.000204256
gene13373	sorbitol dehydrogenase-like	-1.65729	0.0366008
gene13376	-	-3.11196	2.2374e-06
gene13377	sorbitol dehydrogenase-like	-2.69618	2.68685e-05
gene13407	uncharacterized LOC113814379	-3.17681	4.74772e-21
gene13423	esterase E4-like	-1.27792	0.00246411
gene13494	uncharacterized LOC113814475	-1.30834	0.0183239
gene13505	retinol dehydrogenase 14-like	-1.58335	0.0376257
gene13539	protein obstructor-E-like	-5.24197	0.00792879
gene13540	protein obstructor-E-like, transcript variant X1	-4.85975	0.0331977
gene13564	uncharacterized LOC113814559	-2.21317	0.00680527
gene13600	cytochrome P450 2L1-like	-1.36134	0.00381806
gene13812	uncharacterized LOC113814820	-1.52478	0.00035117
gene13813	uncharacterized LOC113814822	-1.34805	0.000464053
gene13859	zinc finger protein 888-like	-3.44353	0.0453803
gene13918	uncharacterized LOC113814955	-1.52132	0.0460097
gene13975	apolipoprotein D-like	-1.36832	0.0357842
gene13976	arrestin homolog	-2.44679	0.00905755
gene13985	-	-1.50846	0.0248389
gene14076	actin, muscle-like, transcript variant X1	-1.87491	0.0101272
gene14166	uncharacterized LOC113815219	-1.15846	0.0110199
gene14190	metallothionein-1-like	-1.7361	0.00546761
gene1430	probable glucosamine 6-phosphate N-acetyltransferase, transcript variant X1	-1.59947	0.00010589
gene14419	vesicle-associated membrane protein 7-like	-1.14057	0.00535279
gene14472	2-oxo-4-hydroxy-4-carboxy-5-ureidoimidazoline decarboxylase-like	-1.64902	0.00940962
gene1456	acyl-CoA-binding protein-like	-1.34106	0.00868717
gene14648	poly [ADP-ribose] polymerase 3-like	-5.3455	0.0495138
gene1469	large subunit ribosomal RNA	-1.47062	0.00778178
gene14879	uncharacterized LOC113815999	-2.72989	0.04402
gene15016	uncharacterized LOC113816189	-2.13759	0.00525917
gene1502	-	-2.19936	0.0387731
gene15024	cytochrome P450 2L1-like	-1.77758	0.0300945
gene15029	-	-2.12786	0.0109703
gene1508	-	-1.20274	0.00978238
gene15140	xanthine dehydrogenase-like	-1.09411	0.00094428
gene15240	mucin-5AC-like	-5.13986	0.0175643
gene15257	transient receptor potential cation channel subfamily A member 1 homolog	-1.22361	0.000615348
gene15294	calcium-independent phospholipase A2-gamma-like	-1.02597	0.000156697
gene15338	serine/threonine-protein kinase PAK 3-like	-1.41231	0.0267071
gene15448	dentin sialophosphoprotein-like, transcript variant X1	-3.38259	0.015608
gene15986	acidic mammalian chitinase-like	-1.47853	0.0177593
gene16027	uncharacterized LOC113817318	-6.2396	0.0483872
gene1612	oplophorus-luciferin 2-monooxygenase non-catalytic subunit-like	-1.14426	0.0217787
gene16120	casein kinase I-like	-1.23079	0.0262259
gene16190	poly(U)-specific endoribonuclease-like	-1.43276	0.0472919
gene16324	-	-6.14297	0.014644
gene16348	uncharacterized LOC113817662	-1.98071	0.0351793
gene16349	ERAD-associated E3 ubiquitin-protein ligase HRD1-like	-1.69277	0.0164709
gene16404	alpha-amylase 1-like	-1.31155	0.0107781
gene16450	pancreatic triacylglycerol lipase-like	-1.19953	0.0138241
gene16519	peroxisomal sarcosine oxidase-like	-1.72424	0.0263293
gene16524	astacin-like metalloprotease toxin 5	-2.19122	1.94323e-05
gene16548	cytosolic 10-formyltetrahydrofolate dehydrogenase-like	-1.27299	0.0292847
gene16570	protein FAM210A-like	-1.57633	6.43338e-05
gene16656	uncharacterized LOC113818003	-2.74819	0.0049703
gene16686	arylsulfatase B-like, transcript variant X4	-1.51384	0.00854352
gene16861	uncharacterized LOC113818246	-1.19742	3.38721e-05
gene16948	O-acyltransferase like protein-like	-1.45843	9.76064e-07
gene16984	calcium-binding protein P-like	-1.29656	0.0193284
gene17049	uncharacterized LOC113818439, transcript variant X1	-1.86794	0.00153914
gene17055	uncharacterized LOC113818447	-1.21547	0.0383076
gene17078	nose resistant to fluoxetine protein 6-like	-1.18652	0.0123232
gene17125	uncharacterized serine-rich protein C215.13-like	-1.58766	0.0371192
gene17136	calcium-activated chloride channel regulator 1-like, transcript variant X2	-2.53813	0.000717539
gene17228	carbohydrate sulfotransferase 3-like	-4.1488	0.00184927
gene17254	macrophage mannose receptor 1-like, transcript variant X1	-1.41496	0.0418547
gene17259	uncharacterized LOC113818677	-2.05504	6.23945e-07
gene17284	uncharacterized LOC113818704	-1.26726	0.00765316
gene17303	inositol-trisphosphate 3-kinase homolog	-1.15627	0.000229637
gene17358	uncharacterized LOC113818787	-2.04945	3.69491e-05
gene17360	uncharacterized LOC113818788, transcript variant X2	-2.97002	1.29352e-05
gene17369	uncharacterized LOC113818807	-1.98582	0.0351934
gene17372	actin cytoskeleton-regulatory complex protein PAN1-like	-1.50101	0.0301197
gene17428	uncharacterized LOC113818867, transcript variant X1	-2.23641	0.00113204
gene17446	suppressor protein of bem1/bed5 double mutants-like	-1.39801	0.0161974
gene17491	beta-1,4-mannosyltransferase egh-like	-1.26074	0.0311313
gene17508	mannan endo-1,4-beta-mannosidase-like	-2.1994	0.00244623
gene17533	cholinesterase 2-like	-1.80824	0.0042728
gene17546	mitochondrial amidoxime-reducing component 1-like	-1.6198	0.0120618
gene17589	chitinase-3-like protein 1	-4.76446	0.00431921
gene17617	phospholipase D alpha 1-like, transcript variant X3	-1.41627	0.00586591
gene17683	uncharacterized LOC113819148	-1.65711	0.0208695
gene17684	-	-1.49391	0.0120567
gene17685	uncharacterized LOC113819150	-1.79452	0.00789689
gene17790	uncharacterized LOC113819275, transcript variant X2	-1.63232	0.0157862
gene17842	E3 ubiquitin-protein ligase RNF34-like, transcript variant X3	-1.0261	0.000816306
gene1787	fatty acid binding protein 1-B.1-like	-1.51656	0.0467581
gene17878	uncharacterized LOC113819368	-2.20885	0.0376295
gene17904	uncharacterized LOC113819408	-3.75903	0.039863
gene17917	uncharacterized LOC113819425	-1.99033	0.0304192
gene18084	uncharacterized LOC113819607	-1.40674	0.0297812
gene18141	alanine--glyoxylate aminotransferase 2, mitochondrial-like	-1.05129	0.0460459
gene18237	piggyBac transposable element-derived protein 3-like	-3.7195	0.00487213
gene18307	uncharacterized LOC113819851, transcript variant X1	-1.25478	0.00915787
gene18310	uncharacterized LOC113819856, transcript variant X1	-1.91739	0.00287592
gene18316	uncharacterized LOC113819861	-1.06069	0.0038801
gene18334	ceramide synthase 2-like, transcript variant X2	-1.12218	0.0215686
gene18375	xaa-Pro dipeptidase-like	-1.00355	0.00265368
gene18399	D-beta-hydroxybutyrate dehydrogenase, mitochondrial-like	-2.00629	0.00495512
gene18403	uncharacterized LOC113819941	-3.23021	0.0135004
gene18415	uncharacterized LOC113819974	-1.39238	0.000182928
gene18418	pyrethroid hydrolase Ces2a-like, transcript variant X1	-2.4723	0.00242077
gene18496	uncharacterized LOC113820068	-6.07933	0.000141239
gene18611	FMRFamide-related neuropeptides-like	-6.95518	4.72274e-05
gene18673	uncharacterized LOC113820253	-1.472	0.0423902
gene18688	uncharacterized protein DDB_G0271670-like, transcript variant X1	-1.6688	0.0195853
gene18698	uncharacterized LOC113820278	-3.17006	0.0260983
gene18739	eukaryotic translation initiation factor eIF1-like	-2.32363	0.0299274
gene18783	uncharacterized LOC113820370, transcript variant X1	-2.92542	0.0486886
gene18876	uncharacterized LOC113820470, transcript variant X1	-1.12565	0.0273455
gene18895	pyruvate dehydrogenase (acetyl-transferring) kinase, mitochondrial-like, transcript variant X1	-1.53363	8.78829e-05
gene18908	-	-1.16541	0.00138143
gene18919	facilitated trehalose transporter Tret1-like, transcript variant X1	-1.23704	0.0122635
gene19025	LON peptidase N-terminal domain and RING finger protein 3-like	-1.08959	0.00520531
gene19032	macrophage mannose receptor 1-like	-2.16249	0.00530349
gene19067	uncharacterized LOC113820681	-1.86578	0.0324698
gene1910	chlorophyllase-2, chloroplastic-like	-3.66374	0.000244665
gene19122	perlucin-like protein	-3.52396	0.000548029
gene19123	uncharacterized LOC113820755	-3.03897	0.000954307
gene19124	integrin alpha-4-like	-2.80721	0.00212074
gene19194	solute carrier family 22 member 20-like	-1.97731	2.17323e-05
gene19202	deoxynucleoside triphosphate triphosphohydrolase SAMHD1-like	-1.53805	0.0225449
gene19264	uncharacterized LOC113820912	-1.85237	0.00536016
gene19312	uncharacterized LOC113820961	-1.22604	0.00119767
gene19328	cytochrome P450 6k1-like	-1.60993	0.000716785
gene19329	cytochrome P450 9e2-like, transcript variant X1	-1.86246	0.000171797
gene19341	multidrug resistance protein 1-like	-1.04525	0.00303474
gene1937	protein trapped in endoderm-1-like	-1.41874	0.0349078
gene19382	para-nitrobenzyl esterase-like	-2.5982	3.65377e-05
gene19413	uncharacterized LOC113821073	-1.43418	0.0441712
gene1945	serine protease inhibitor dipetalogastin-like	-3.16809	0.0101461
gene19483	sarcosine dehydrogenase, mitochondrial-like, transcript variant X1	-1.87247	0.010017
gene19484	sarcosine dehydrogenase, mitochondrial-like	-2.75405	0.0129871
gene19540	uncharacterized LOC113821215	-3.25315	0.000356529
gene19569	xanthine dehydrogenase/oxidase-like	-1.40737	0.016069
gene19573	indole-3-acetaldehyde oxidase-like	-1.60519	0.0179093
gene19691	piggyBac transposable element-derived protein 3-like	-5.706	0.000968968
gene19715	60S ribosomal protein L26-like	-5.10128	0.00759187
gene1973	glutathione S-transferase 1-like	-2.08309	0.00528905
gene1974	uncharacterized LOC113821256	-1.37613	0.00966727
gene19748	branched-chain-amino-acid aminotransferase, cytosolic-like	-1.81087	0.00838598
gene19749	serine/arginine repetitive matrix protein 2-like, transcript variant X2	-1.43459	0.0131004
gene19833	glucosylceramidase-like	-1.6363	0.00345072
gene19835	-	-1.55787	0.00373312
gene19939	uncharacterized LOC113821675	-1.06534	0.0450447
gene19948	aldose reductase-like	-1.38866	0.0268002
gene19985	zinc finger X-linked protein ZXDA-like, transcript variant X1	-1.56332	0.00749695
gene19997	uncharacterized LOC113821725	-1.78189	0.0119243
gene20027	uncharacterized LOC113821752, transcript variant X1	-2.15797	6.54018e-11
gene2023	short-chain dehydrogenase/reductase family 9C member 7-like	-1.15934	1.67267e-05
gene20237	-	-2.91004	0.00760893
gene20289	cytochrome P450 2L1-like, transcript variant X2	-1.73457	0.0107186
gene20320	trypsin-1-like	-1.72112	0.0390137
gene20429	hybrid signal transduction histidine kinase L-like	-1.46616	0.0440391
gene20438	uncharacterized LOC113822216	-2.83259	0.000384885
gene20444	mucin-5AC-like	-1.60637	0.0213116
gene20452	uncharacterized LOC113822228	-2.67641	0.000113909
gene20457	cell surface glycoprotein 1-like	-1.27533	0.0129111
gene20466	protein CREBRF homolog, transcript variant X3	-1.86453	3.72296e-10
gene20620	uncharacterized LOC113822415	-1.0781	0.000711555
gene20648	rho-related BTB domain-containing protein 1-like	-1.40454	0.0344128
gene20649	rho-related BTB domain-containing protein 1-like	-1.19501	0.0161511
gene20683	uncharacterized LOC113822485	-4.47237	0.0392389
gene20771	Krueppel homolog 1-like	-3.05362	1.87563e-09
gene2079	uncharacterized LOC113822474	-1.28446	0.00736282
gene20794	cytochrome P450 9e2-like, transcript variant X1	-2.01387	0.000162284
gene2081	O-acyltransferase like protein-like	-1.17606	0.0374366
gene20857	uncharacterized LOC113822663	-3.08543	8.49813e-05
gene2093	fibrinogen C domain-containing protein 1-like, transcript variant X1	-4.40014	0.00482884
gene20946	alpha-2-macroglobulin-like protein 1	-2.34051	0.0104543
gene20956	uncharacterized LOC113822793	-1.39223	0.000474125
gene20991	uncharacterized LOC113822819, transcript variant X1	-3.84011	0.0440506
gene20996	glycine-rich cell wall structural protein-like, transcript variant X1	-6.46792	0.0364858
gene21075	uncharacterized LOC113822916	-1.25	0.000153395
gene2108	-	-4.09611	0.000752568
gene2109	cytochrome P450 9e2-like	-2.91436	1.78213e-05
gene21092	protein O-GlcNAcase-like, transcript variant X2	-1.2733	9.28579e-06
gene2111	cytochrome P450 9e2-like, transcript variant X1	-1.24987	0.0263763
gene21167	protein shuttle craft-like	-1.0415	0.0103223
gene21255	uncharacterized LOC113823101	-2.52284	0.00120728
gene21256	uncharacterized LOC113823104	-1.67879	0.00382684
gene21310	cytochrome P450 4c3-like	-1.13352	0.0255281
gene21311	cytochrome P450 4C1-like	-3.11392	1.75246e-07
gene21312	uncharacterized LOC113823152	-1.11944	0.0197603
gene21353	-	-1.37493	0.0344955
gene21381	facilitated trehalose transporter Tret1-like, transcript variant X2	-2.00943	2.02074e-05
gene21443	immediate early response gene 5 protein-like	-1.41452	0.0020115
gene2150	MAP kinase-interacting serine/threonine-protein kinase 1-like	-1.27759	0.000603137
gene21518	uncharacterized LOC113823392	-5.20804	0.00486731
gene21520	uncharacterized LOC113823394	-5.07244	0.0154135
gene21538	uncharacterized LOC113823415	-5.5087	0.0282935
gene21681	failed axon connections homolog	-1.05152	0.0177975
gene21684	failed axon connections homolog	-1.51839	0.0158663
gene21690	uncharacterized LOC113823580	-3.7075	1.18759e-05
gene21723	-	-2.29748	0.00606887
gene21724	pseudohemocyanin-2-like	-1.65671	0.027848
gene21725	hemocyanin C chain-like	-1.53841	0.0320487
gene21730	-	-1.52849	0.0357879
gene21732	hemocyanin C chain-like	-2.13551	0.00556493
gene21734	-	-2.05591	0.00861438
gene21735	-	-2.01019	0.00772624
gene21791	uncharacterized LOC113823669, transcript variant X3	-1.05078	0.0141837
gene21831	facilitated trehalose transporter Tret1-like, transcript variant X1	-1.52298	0.00796461
gene22336	uncharacterized LOC113824293	-1.353	4.0017e-05
gene22339	uncharacterized LOC113824299	-5.89772	0.0126361
gene2237	uncharacterized LOC113824434, transcript variant X1	-1.30452	0.0123262
gene22469	beta-galactosidase-1-like protein 2	-1.43673	0.000162087
gene22610	kelch-like protein 8	-1.72913	0.0103117
gene22650	deformed epidermal autoregulatory factor 1 homolog	-1.62555	0.0173257
gene22725	crustacyanin-C1 subunit-like	-1.26084	0.0284438
gene22726	crustacyanin-A2 subunit-like	-1.24678	0.0084472
gene22727	crustacyanin-A1 subunit-like	-1.13115	0.034755
gene22728	crustacyanin-A2 subunit-like	-1.01737	0.0294808
gene22729	crustacyanin-C1 subunit-like	-1.40431	0.0351015
gene22736	-	-2.31085	0.038994
gene22740	-	-1.28261	0.0229144
gene22744	crustacyanin-A2 subunit-like	-4.59686	0.028738
gene22745	crustacyanin-A1 subunit-like	-1.1872	0.0153678
gene22746	crustacyanin-A2 subunit-like	-1.07669	0.0407244
gene22869	oplophorus-luciferin 2-monooxygenase non-catalytic subunit-like	-1.23247	0.0277112
gene23117	6-phosphofructo-2-kinase/fructose-2,6-bisphosphatase-like, transcript variant X1	-1.34648	0.0357127
gene23229	uncharacterized LOC113825286	-3.09202	0.0429502
gene23244	uncharacterized LOC113825270	-4.97435	0.014525
gene23249	alpha-crystallin A chain-like	-6.35289	0.0101963
gene23269	uncharacterized LOC113825317	-6.60406	0.0313167
gene23281	uncharacterized LOC113825306	-6.19632	0.00584906
gene23300	peritrophin-1-like	-1.17182	0.0111442
gene23393	-	-3.24166	0.0267074
gene23480	uncharacterized LOC113825541	-3.01605	0.0294998
gene23481	alpha-L-fucosidase-like, transcript variant X1	-1.8822	0.011667
gene2355	uncharacterized LOC113825882, transcript variant X1	-1.49554	0.0156803
gene2356	IST1 homolog, transcript variant X1	-1.08793	0.0321032
gene23622	zinc finger CCCH domain-containing protein 13-like	-5.7326	0.000895665
gene23658	mannosylglucosyl-3-phosphoglycerate phosphatase-like	-1.20199	0.00516243
gene23694	uncharacterized LOC113825781	-1.29596	0.000553042
gene2372	uncharacterized protein KIAA0930 homolog	-1.03707	0.0354214
gene2373	IST1 homolog	-1.78733	0.00525036
gene23781	uncharacterized protein KIAA1522-like	-4.95507	0.0230371
gene23800	uncharacterized LOC113825900	-1.12402	0.0409382
gene23803	alpha-amylase-like	-1.43879	0.0441703
gene23805	-	-1.99611	0.00428854
gene23806	-	-2.02811	0.00787352
gene23851	uncharacterized LOC113825939	-2.12642	2.39272e-06
gene23868	peroxisomal N(1)-acetyl-spermine/spermidine oxidase-like	-1.42226	0.0133066
gene23892	mitochondrial carrier protein Rim2-like	-1.21856	0.00548293
gene2404	uncharacterized LOC113826500	-2.248	0.00589431
gene24054	uncharacterized LOC113826182	-1.06444	0.0173349
gene24076	-	-1.74089	0.0365637
gene24115	exportin-1-like	-1.31493	0.000124884
gene24192	NPC intracellular cholesterol transporter 1-like, transcript variant X1	-1.45272	0.00412744
gene24205	-	-1.07509	0.00310398
gene24216	phosphatidate phosphatase LPIN3-like	-1.08868	0.0311429
gene24227	astacin-like	-2.22255	0.00424302
gene24234	uncharacterized LOC113826360, transcript variant X1	-1.4973	0.0212509
gene24359	ER membrane protein complex subunit 6-like	-1.45859	0.0114491
gene24473	-	-1.16101	0.0173552
gene24599	-	-2.89226	0.000463067
gene2466	acetylcholine receptor subunit alpha-1-A-like	-2.67487	0.000305381
gene24672	annexin B9-like	-1.03212	0.0374955
gene24674	uncharacterized LOC113826870	-1.19057	0.0285273
gene24675	uncharacterized LOC113826871	-5.60872	0.00137739
gene24877	uncharacterized LOC113827095	-1.19972	0.0234606
gene24891	uncharacterized LOC113827108	-2.82396	0.0190928
gene24899	CWF19-like protein 2	-1.2869	0.00704325
gene24952	alcohol dehydrogenase [NADP(+)]-like	-3.5956	0.0465625
gene25001	uncharacterized LOC113827224, transcript variant X1	-1.04382	0.027262
gene251	cystinosin homolog	-1.00614	0.0099192
gene25108	basic leucine zipper and W2 domain-containing protein 1-like	-1.38945	0.0174539
gene25114	proton myo-inositol cotransporter-like	-1.05651	0.00885242
gene25124	actin cytoskeleton-regulatory complex protein pan-1-like	-1.33461	0.0218652
gene25158	facilitated trehalose transporter Tret1-like	-3.30591	0.0475966
gene25177	anoctamin-8-like	-2.12058	0.0228812
gene2522	uncharacterized LOC113827911	-1.7572	0.00944845
gene25235	uncharacterized LOC113827495	-3.59872	0.020402
gene25244	N-alpha-acetyltransferase daf-31-like, transcript variant X1	-4.01581	0.0351965
gene25255	uncharacterized LOC113827508	-2.95034	0.037383
gene25259	peroxisomal sarcosine oxidase-like	-1.088	0.00137749
gene25302	uncharacterized LOC113827560	-2.07956	0.011904
gene25306	protein argonaute-3-like	-1.82189	0.000295328
gene25367	uncharacterized LOC113827644, transcript variant X2	-2.00105	0.0267223
gene25368	uncharacterized LOC113827641	-1.43281	0.00505722
gene25448	OTU domain-containing protein 5-B-like	-1.12592	0.004691
gene25449	ABC transporter G family member 20-like	-1.17415	0.00670136
gene25481	MAM and LDL-receptor class A domain-containing protein 1-like	-1.03048	0.0403569
gene25551	sulfotransferase 1C4-like	-1.4412	0.0320681
gene25581	uncharacterized LOC113827878, transcript variant X1	-2.83098	2.50346e-06
gene25747	uncharacterized LOC113828062	-1.46363	0.0418767
gene25752	peroxisomal N(1)-acetyl-spermine/spermidine oxidase-like	-3.31311	0.000427286
gene25754	peroxisomal N(1)-acetyl-spermine/spermidine oxidase-like	-2.59074	0.00446491
gene25755	uncharacterized LOC113828061	-1.86928	0.0184626
gene25757	uncharacterized LOC113828067	-1.6511	0.0363283
gene25950	glutamate receptor ionotropic, kainate 2-like	-5.85591	1.68089e-05
gene26001	putative gamma-glutamylcyclotransferase CG2811, transcript variant X1	-1.52703	0.0015136
gene26027	uncharacterized LOC113828375	-2.5247	0.0492274
gene26045	cystathionine beta-synthase-like, transcript variant X1	-1.03384	0.000626573
gene26051	flocculation protein FLO11-like, transcript variant X6	-1.57998	0.00372747
gene26195	uncharacterized LOC113828568, transcript variant X1	-2.62574	0.00778131
gene26235	uncharacterized LOC113828607	-1.19594	0.0186229
gene26360	uncharacterized LOC113828750	-1.84073	0.0167055
gene26367	uncharacterized LOC113828761	-1.64615	0.0264863
gene26417	stress response protein NST1-like	-5.27531	0.00453238
gene26439	uncharacterized LOC113828801	-1.10564	0.0138863
gene26477	uncharacterized LOC113828874	-2.62138	0.000210538
gene26516	sphingomyelin phosphodiesterase-like, transcript variant X1	-2.9324	0.000250619
gene26517	sphingomyelin phosphodiesterase-like	-2.2894	0.0322524
gene26518	sphingomyelin phosphodiesterase-like	-3.36955	0.000127326
gene26581	uncharacterized LOC113828982, transcript variant X1	-3.93333	0.00394678
gene26582	uncharacterized LOC113828997	-1.84475	0.0232703
gene26661	myoneurin-like, transcript variant X1	-1.46415	0.0142901
gene26817	uncharacterized LOC113829253	-2.728	0.00017493
gene26896	vascular endothelial growth factor receptor 2-like, transcript variant X1	-1.31403	0.0286908
gene27024	NAD kinase-like	-1.04945	0.0157521
gene27033	XK-related protein 7-like, transcript variant X1	-1.19812	0.000435349
gene27043	uncharacterized LOC113829502	-2.13349	0.0112603
gene27135	mucin-17-like	-1.75046	0.0391946
gene27173	cytochrome b5-related protein-like, transcript variant X2	-2.0087	6.62446e-06
gene2728	serine/arginine repetitive matrix protein 1-like, transcript variant X1	-1.38978	0.0289961
gene27364	uncharacterized LOC113829856	-1.1178	0.0111437
gene27488	uncharacterized LOC113829984	-1.05178	0.0196232
gene27490	-	-1.04266	0.00232661
gene27499	uncharacterized LOC113830010	-1.19334	0.0339068
gene27584	proton channel OtopLc-like	-3.4961	0.0107449
gene27630	uncharacterized LOC113830151	-1.54858	0.0101969
gene27631	ubiquitin carboxyl-terminal hydrolase calypso-like	-2.5016	0.00577294
gene2770	uncharacterized LOC113830606, transcript variant X1	-2.60121	2.14336e-07
gene2772	zinc finger protein 668-like	-4.90677	0.00307593
gene27732	cuticle protein-like	-4.93742	0.00429831
gene27850	organic cation transporter protein-like	-2.47934	3.83215e-05
gene27851	solute carrier family 22 member 7-like	-2.29256	0.0159459
gene27988	uncharacterized LOC113830552, transcript variant X1	-1.71612	0.0323727
gene2800	uncharacterized LOC113800256, transcript variant X1	-1.56239	0.0306728
gene28014	uncharacterized LOC113830582	-1.9004	0.0272391
gene28015	uncharacterized LOC113830583	-1.81957	0.0267119
gene28038	uncharacterized LOC113830612	-1.95648	0.0111909
gene2804	uncharacterized LOC113800306, transcript variant X1	-1.21174	0.000101722
gene28049	uncharacterized LOC113830620	-2.32174	0.000890893
gene28061	extensin-like	-2.91476	0.0159464
gene28116	putative glutamate synthase [NADPH]	-1.55398	0.000705987
gene28148	uncharacterized LOC113800003	-2.39501	0.00655252
gene28183	uncharacterized LOC113800042	-1.91946	0.0032951
gene28329	alcohol dehydrogenase [NADP(+)]-like	-1.01607	0.0310918
gene28336	thyroxine 5-deiodinase-like	-1.36688	0.00336036
gene28348	uncharacterized LOC113800221	-6.11582	0.000919858
gene28397	hyphal wall protein 2-like	-1.10316	0.00239517
gene28417	uncharacterized LOC113800299	-1.13412	0.000896571
gene28481	-	-1.20389	0.00753837
gene28484	uncharacterized LOC113800375	-1.67043	0.0111588
gene28600	uncharacterized LOC113800526, transcript variant X1	-1.07576	0.0309022
gene28653	uncharacterized LOC113800556, transcript variant X4	-1.05279	0.0243474
gene28655	pancreatic lipase-related protein 2-like	-2.01418	0.000789583
gene28678	uncharacterized LOC113800584	-3.82537	3.66149e-05
gene28727	peritrophin-1-like	-1.35879	0.048891
gene2883	probable phosphoserine aminotransferase	-1.63657	0.00665779
gene28848	AT-rich interactive domain-containing protein 1A-like	-1.35492	0.00289096
gene28867	peritrophin-1-like	-1.35564	0.00938078
gene28881	uncharacterized LOC113800831	-1.12812	0.0364758
gene28883	mucin-17-like	-4.3226	0.00616323
gene28884	kynurenine/alpha-aminoadipate aminotransferase, mitochondrial-like	-1.01576	0.0222367
gene28909	rhomboid-related protein 1-like	-3.13105	0.0198434
gene28922	laccase-like	-1.23867	0.00721558
gene28990	low-density lipoprotein receptor 1-like	-1.3885	0.0462125
gene29021	uncharacterized LOC113800967, transcript variant X1	-1.88291	0.00422018
gene29047	triosephosphate isomerase B-like	-3.8623	0.0110465
gene29064	-	-6.48343	0.00732199
gene29178	uncharacterized LOC113801134	-2.17846	0.00210459
gene29246	glutamate-rich WD repeat-containing protein 1-like	-8.84496	0.0236169
gene29282	acylcarnitine hydrolase-like	-2.43248	0.00369971
gene295	uncharacterized LOC113829414	-1.04861	0.0192185
gene296	uncharacterized LOC113829478	-2.4704	0.000130735
gene2965	vitelline membrane outer layer protein 1-like	-1.68654	0.0107331
gene29661	molybdenum cofactor sulfurase-like	-1.48492	0.0214136
gene297	uncharacterized LOC113829536	-2.32335	1.21727e-07
gene29820	uncharacterized LOC113801845, transcript variant X1	-1.29655	0.0406309
gene29883	protein odd-skipped-related 2-like, transcript variant X1	-2.45013	0.0480011
gene29893	uncharacterized LOC113801930, transcript variant X2	-4.39391	0.000202772
gene29902	elongator complex protein 6-like	-1.32003	0.000888969
gene29903	cation-independent mannose-6-phosphate receptor-like, transcript variant X1	-1.18058	0.00716027
gene30054	uncharacterized LOC113802112	-1.00735	0.0226806
gene30069	uncharacterized LOC113802128, transcript variant X1	-1.29831	0.00899169
gene30099	uncharacterized LOC113802137	-4.20597	0.00473187
gene30107	uncharacterized LOC113802182	-2.15071	2.42384e-05
gene30125	failed axon connections homolog	-1.06426	0.00129608
gene30168	sodium-dependent phosphate transport protein 2B-like	-1.52929	0.0113443
gene30169	sodium-dependent phosphate transport protein 2B-like	-1.56972	0.0122417
gene30275	F-BAR domain only protein 2-like	-1.46375	0.00914941
gene30319	uncharacterized LOC113802412	-2.19804	4.3166e-07
gene304	caspase-1-A-like	-1.72047	0.0115123
gene30407	uncharacterized LOC113802506	-7.07842	1.17086e-06
gene30486	cholinesterase 1-like	-3.1538	0.00186401
gene30524	-	-4.49865	0.00972515
gene30556	solute carrier family 22 member 6-B-like	-1.46449	0.0137005
gene3089	uncharacterized LOC113802925, transcript variant X1	-1.19757	4.22251e-06
gene3090	uncharacterized LOC113802927	-1.38182	1.69005e-07
gene3147	serine/threonine-protein kinase unc-51-like	-1.37597	0.00309916
gene3167	uncharacterized LOC113802999	-1.19255	0.0280338
gene3428	uncharacterized LOC113803301	-1.30071	0.0476061
gene3516	charged multivesicular body protein 7-like	-1.02672	0.00338053
gene352	carbonic anhydrase-like, transcript variant X1	-1.0742	0.0331904
gene3637	carbonyl reductase [NADPH] 1-like, transcript variant X2	-1.77286	0.00968685
gene3750	solute carrier organic anion transporter family member 3A1-like	-1.20835	0.042299
gene3768	uncharacterized LOC113803663	-2.59302	0.00644923
gene3809	uncharacterized LOC113803706	-1.20517	0.000693824
gene3877	sorting nexin-16-like	-1.29329	0.0303135
gene389	histone acetyltransferase p300-like, transcript variant X2	-1.0779	0.00294789
gene39	mucin-2-like	-3.10522	0.0393583
gene4029	guanidinobutyrase-like	-1.19795	0.0296036
gene4034	uncharacterized LOC113803963	-2.90511	0.0457605
gene4128	calcium-activated chloride channel regulator 1-like	-5.82906	0.0234437
gene4167	perlucin-like protein	-1.24589	0.0139266
gene4193	serine/threonine-protein phosphatase 6 regulatory ankyrin repeat subunit A-like, transcript variant X1	-1.7748	0.0406229
gene4251	uncharacterized LOC113804202	-1.92433	0.0276562
gene429	histone-lysine N-methyltransferase 2C-like	-5.68313	0.000161228
gene431	uncharacterized LOC113804027	-1.28275	0.00511668
gene443	non-histone chromosomal protein 6A-like	-6.86533	0.0216756
gene4472	carboxypeptidase Q-like	-1.24495	0.0471262
gene4551	trafficking protein particle complex subunit 6B-like	-2.15919	0.00118317
gene4606	4-coumarate--CoA ligase 1-like	-1.56488	0.00207372
gene4622	-	-1.43157	0.00837162
gene474	uncharacterized LOC113804491	-1.03827	0.0266198
gene4798	uncharacterized LOC113804813	-1.0275	0.0116317
gene4845	diamine acetyltransferase 2-like	-4.75686	0.0320495
gene4876	transcriptional coactivator YAP1-like, transcript variant X1	-1.02158	0.0169969
gene4882	chondroadherin-like, transcript variant X1	-1.84185	0.00805745
gene4893	SIN3-HDAC complex-associated factor-like, transcript variant X3	-1.05301	0.0180713
gene4900	la-related protein 6-like	-1.69515	0.034407
gene494	uncharacterized LOC113804675	-4.5104	0.0106553
gene496	probable 4-coumarate--CoA ligase 1, transcript variant X3	-1.77979	0.0174276
gene4970	multidrug resistance-associated protein 1-like, transcript variant X1	-1.36441	0.00444755
gene5051	uncharacterized LOC113805108, transcript variant X1	-1.3585	0.000329378
gene5067	programmed cell death protein 6-like, transcript variant X4	-1.02329	0.0124858
gene5178	G-protein coupled receptor Mth-like	-3.68116	0.0167772
gene5249	probable alpha-ketoglutarate-dependent hypophosphite dioxygenase, transcript variant X2	-1.13165	0.00484971
gene5342	probable cytochrome P450 49a1	-1.00574	0.00436859
gene5378	nicotinamide phosphoribosyltransferase-like	-1.02407	0.00786175
gene5463	uncharacterized LOC113805574	-2.08326	0.00306555
gene549	group XV phospholipase A2-like	-1.70529	0.000129909
gene55	perlucin-like protein	-1.51167	0.00466438
gene5566	uncharacterized LOC113805690	-5.57516	0.00522596
gene572	uncharacterized LOC113805467	-5.71672	0.0260345
gene5778	lysozyme-like	-2.10291	0.000728458
gene5801	uncharacterized LOC113805974	-2.11413	0.0381569
gene5815	-	-1.97711	0.00732293
gene5832	proton-coupled folate transporter-like	-2.4029	0.0143025
gene5833	proton-coupled folate transporter-like	-2.517	4.6654e-05
gene5835	dipeptidase 1-like	-4.79189	0.029324
gene5874	uncharacterized LOC113806039	-1.02549	0.0384635
gene6015	allatostatin-like, transcript variant X1	-3.29485	6.92326e-06
gene6116	GTP-binding protein 2-like	-1.25583	0.0418226
gene6150	uncharacterized LOC113806347	-4.09187	0.00175306
gene6156	acetyltransferase plu1384-like	-4.03171	0.00441095
gene6157	uncharacterized LOC113806360	-2.62762	0.00675351
gene6158	uncharacterized LOC113806361	-2.21452	0.00505224
gene6174	von Willebrand factor A domain-containing protein 7-like	-2.1126	0.0106965
gene6189	-	-1.12728	0.00161357
gene6242	heme-binding protein 1-like, transcript variant X2	-1.17099	0.000157556
gene631	uncharacterized LOC113806153	-1.7718	0.0263742
gene6332	macrophage mannose receptor 1-like	-1.48272	0.0456798
gene6409	ankyrin repeat and SOCS box protein 18-like	-2.07493	0.0196337
gene651	anti-lipopolysaccharide factor-like	-3.80218	0.00953392
gene6545	molybdenum cofactor sulfurase-like, transcript variant X1	-1.36565	2.90155e-09
gene6603	-	-1.38624	0.0473919
gene6819	proteoglycan 4-like	-2.2538	0.00715889
gene6901	cholinesterase 2-like	-1.95026	0.0120038
gene6909	charged multivesicular body protein 1b-like	-1.40997	0.00259063
gene694	protein argonaute-3-like	-1.70677	0.000106735
gene6946	beta-1,3-glucan-binding protein-like	-2.94276	0.000289367
gene6947	beta-1,3-glucan-binding protein-like	-2.42928	0.00403892
gene6950	hepatitis A virus cellular receptor 1-like	-1.27018	0.0173055
gene6952	beta-1,3-glucan-binding protein	-1.5267	0.0157588
gene6997	uncharacterized LOC113807282, transcript variant X2	-1.05948	0.0139636
gene7005	uncharacterized LOC113807290	-2.38923	0.00662825
gene7217	carboxypeptidase B-like	-1.35114	0.0123075
gene725	sodium-independent sulfate anion transporter-like	-1.7185	1.78593e-06
gene7307	uncharacterized LOC113807627	-3.76894	0.01466
gene7352	uncharacterized LOC113807668	-2.80158	0.00635876
gene7375	cytochrome P450 2L1-like	-1.08899	0.000160235
gene7376	cytochrome P450 2L1-like	-1.03773	0.00104573
gene7378	cytochrome P450 2L1-like, transcript variant X2	-2.94024	0.000162023
gene7392	leucine-rich repeat extensin-like protein 3	-2.15751	0.00295342
gene761	uncharacterized LOC113807570	-1.32541	0.00216072
gene762	peritrophin-44-like	-1.77145	0.000181143
gene763	low-density lipoprotein receptor-related protein 8-like, transcript variant X2	-1.96577	0.0001593
gene7634	transmembrane protein 19-like, transcript variant X1	-1.26762	0.0203922
gene7804	putative N-acetylated-alpha-linked acidic dipeptidase, transcript variant X2	-1.84411	0.0297058
gene7838	abhydrolase domain-containing protein 2-like	-1.15604	0.0310091
gene7839	uncharacterized LOC113808211	-4.51889	0.0468258
gene7848	uncharacterized LOC113808220	-1.31419	0.0276894
gene7850	uncharacterized LOC113808222	-3.25225	0.000183807
gene7893	-	-1.52033	0.0120627
gene7906	homeotic protein spalt-major-like, transcript variant X2	-4.56152	0.0166228
gene796	estrogen sulfotransferase-like, transcript variant X1	-1.10769	0.00430127
gene7980	transmembrane protein 50A-like	-1.28404	0.0031355
gene8038	uncharacterized LOC113808400	-4.78482	0.000587257
gene806	mucin-5AC-like, transcript variant X1	-1.58404	7.45327e-05
gene8108	uncharacterized LOC113808505	-1.822	0.00173979
gene8146	uncharacterized LOC113808548	-1.91604	7.03383e-05
gene8147	5E5 antigen-like	-1.71356	0.00358559
gene8148	2-hydroxyacylsphingosine 1-beta-galactosyltransferase-like	-1.66361	0.00174198
gene8246	vitelline membrane outer layer protein 1 homolog, transcript variant X1	-1.35303	0.0157567
gene8333	alkaline phosphatase-like	-2.88132	0.0007682
gene8366	-	-1.62584	0.0158688
gene8425	uncharacterized LOC113808863	-1.0804	3.07717e-05
gene8522	forkhead box protein K2-like	-1.18533	0.00612841
gene8528	uncharacterized LOC113808957	-1.11521	0.0232635
gene8619	facilitated trehalose transporter Tret1-like	-1.55325	0.042879
gene8701	uncharacterized LOC113809163, transcript variant X1	-1.02602	0.0316082
gene8713	uncharacterized LOC113809174, transcript variant X1	-2.32748	0.00556709
gene8745	uncharacterized LOC113809210, transcript variant X1	-1.5421	0.0354867
gene8786	cholinesterase 1-like, transcript variant X2	-1.4843	0.0454878
gene8788	esterase FE4-like	-2.14972	0.0137498
gene8821	uncharacterized LOC113809290	-1.55189	0.00203173
gene8859	zinc metalloproteinase nas-14-like	-1.89776	0.0108166
gene8906	membralin-like	-2.42083	0.0161223
gene8938	rap1 GTPase-activating protein 1-like	-1.21277	0.032922
gene894	pyrethroid hydrolase Ces2a-like	-2.39907	0.000374161
gene895	liver carboxylesterase 2-like	-2.78334	9.55097e-05
gene8976	inactive hydroxysteroid dehydrogenase-like protein 1, transcript variant X1	-1.6456	0.0344252
gene9105	hematopoietic prostaglandin D synthase-like	-1.7091	0.0179514
gene9121	inositol-tetrakisphosphate 1-kinase-like	-1.34194	0.00471015
gene9125	endoglucanase E-4-like	-2.91356	0.000122811
gene9129	superoxide dismutase [Cu-Zn]-like, transcript variant X3	-1.3	0.0160719
gene9171	UDP-glucuronosyltransferase 2B16-like	-1.04535	0.000919299
gene9207	uncharacterized LOC113809712, transcript variant X1	-1.77523	0.0041404
gene9208	uncharacterized LOC113809714	-1.0849	0.0417506
gene9297	uncharacterized LOC113809808	-1.7647	0.0402109
gene9423	beta,beta-carotene 15,15'-dioxygenase-like, transcript variant X1	-2.06761	0.00610355
gene9506	zonadhesin-like	-1.49445	0.000306745
gene9507	uncharacterized LOC113810052	-1.14773	0.0220312
gene9511	peritrophin-1-like	-1.16039	0.0343887
gene955	uncharacterized LOC113809992	-2.14145	0.0257611
gene956	uncharacterized LOC113809999	-2.4692	0.00576413
gene957	uncharacterized LOC113810010	-2.04905	0.0468375
gene962	uncharacterized LOC113810055	-2.64227	0.0115672
gene9622	uncharacterized LOC113810173	-1.53466	0.0027643
gene9623	uncharacterized LOC113810182	-3.56621	1.3892e-10
gene9663	apolipoprotein D-like	-2.06708	0.00826507
gene9696	uncharacterized LOC113810260	-1.14254	0.00216067
gene9799	caseinolytic peptidase B protein homolog	-4.14113	0.0270411
gene9872	F-actin-monooxygenase MICAL2-like	-1.26554	0.0465686
gene995	protein disabled-like	-1.6596	0.00435819
