# Supplementary material for: Comprehensive Transcriptomic and Metabolomic Analysis of the Litopenaeus vannamei Hepatopancreas After WSSV Challenge
Source: Front Immunol. 2022 Feb 10;13:826794. doi: 10.3389/fimmu.2022.826794 (PMC8867067; doi:10.3389/fimmu.2022.826794)
Supplement: Supplementary file 5 [file Table_3.xlsx]

## Sheet: Table S3
Table S3 Description of the up-regulated DEGs in N vs P36 group
Gene_id	Gene description	Log2FC(P36/N)	Pvalue
gene10014	zinc finger CCCH domain-containing protein 13-like	1.76331	0.00374375
gene10017	myosin heavy chain, muscle-like	5.19569	0.0125875
gene10024	-	5.64039	0.0245668
gene10029	sphingomyelin phosphodiesterase-like	1.68374	0.000161461
gene10129	uncharacterized LOC113810733	1.4112	3.47674e-05
gene10206	uncharacterized LOC113810810	1.53853	0.00364814
gene10277	uncharacterized LOC113810898	4.83009	0.0117952
gene10336	uncharacterized LOC113810953	5.16973	0.00990543
gene10413	uncharacterized LOC113811045	1.23325	0.00719807
gene10524	anionic trypsin-like	6.39988	0.00520617
gene10566	hemicentin-1-like	2.73945	0.0168792
gene10676	glycine-rich protein 5-like, transcript variant X1	4.22474	0.0441226
gene10677	keratin, type I cytoskeletal 10-like	5.70596	0.0195907
gene10695	protein dimmed-like	1.49972	0.0041136
gene10701	protein dimmed-like	1.26194	0.0123766
gene10861	low-density lipoprotein receptor-like	1.48282	0.034672
gene10866	proline-rich protein 36-like	2.26799	0.0021587
gene10977	calcineurin-binding protein cabin-1-like	2.84609	0.00764531
gene10989	trypsin-1-like	1.88574	0.0336214
gene11061	alpha-(1,6)-fucosyltransferase-like	4.14843	0.00780053
gene11197	uncharacterized LOC113811910	4.63278	0.0022222
gene11257	trypsin-1-like	2.76229	7.24399e-07
gene11269	voltage-dependent L-type calcium channel subunit beta-2-like	1.4666	0.0208578
gene11299	uncharacterized LOC113812040	2.31963	0.0350127
gene11300	centrosomal protein of 295 kDa-like	1.48809	0.0368157
gene11430	suppressor of tumorigenicity 14 protein-like	9.19582	0.0186041
gene11473	-	1.28006	0.000205486
gene1149	-	2.48695	0.0227021
gene11585	uncharacterized LOC113812352	4.95128	0.0126371
gene1167	zinc finger MIZ domain-containing protein 1-like, transcript variant X1	1.1177	0.00676952
gene11926	sodium-coupled monocarboxylate transporter 2-like	1.41739	0.0139632
gene11927	sodium-dependent multivitamin transporter-like	1.87974	0.00113969
gene12095	proline-rich receptor-like protein kinase PERK8	3.98897	0.0261948
gene12096	uncharacterized LOC113812908	2.47832	0.000279163
gene12205	uncharacterized LOC113813047	2.02427	0.0194221
gene12221	uncharacterized LOC113813062	2.25774	0.0344361
gene1233	actin, muscle-like	3.59046	0.0178388
gene12415	XK-related protein 6-like	1.60259	0.00545769
gene12447	uncharacterized LOC113813266	6.09432	0.0095337
gene12537	palmitoyl-protein thioesterase 1-like	1.23403	0.0486199
gene12571	urea transporter 2-like	4.89797	0.020937
gene1270	probable phospholipid-transporting ATPase IF	1.04324	0.0314496
gene12711	uncharacterized LOC113813623, transcript variant X1	3.05668	0.0026715
gene1278	cytochrome b5-like	2.05647	0.0467787
gene12862	trypsin-1-like	1.58288	0.0222604
gene12957	heme-binding protein 2-like	2.22589	0.00130456
gene12958	heme-binding protein 2-like	2.75817	0.00083368
gene12959	heme-binding protein 2-like	2.69295	2.44187e-06
gene12960	heme-binding protein 2-like, transcript variant X1	3.42273	0.00271232
gene12962	heme-binding protein 2-like	3.78672	8.0578e-05
gene12966	heme-binding protein 2-like	2.90131	0.000497705
gene13270	alpha-(1,3)-fucosyltransferase 6-like	3.09925	0.0158166
gene13304	phosphopantothenoylcysteine decarboxylase subunit VHS3-like	3.43175	0.00850361
gene1334	keratin-associated protein 19-2-like	3.87029	0.00551912
gene1336	pupal cuticle protein 36a-like	6.09271	0.000271515
gene13496	dual oxidase maturation factor 1-like, transcript variant X2	2.27902	0.0107547
gene13628	N(4)-(Beta-N-acetylglucosaminyl)-L-asparaginase-like	1.08574	0.0146705
gene13629	succinate--hydroxymethylglutarate CoA-transferase-like, transcript variant X1	1.12379	0.00878109
gene13636	hyaluronan mediated motility receptor-like	2.0377	0.0184064
gene13772	sodium- and chloride-dependent glycine transporter 1-like	3.64847	0.000140192
gene13773	-	3.11188	0.0011481
gene13840	inosine-uridine preferring nucleoside hydrolase-like, transcript variant X1	1.08785	2.47103e-05
gene13939	uncharacterized LOC113814978	2.93632	3.49239e-08
gene13940	kinase D-interacting substrate of 220 kDa B-like	5.4429	0.000379813
gene14068	actin, muscle-like	1.15518	0.0253146
gene14075	actin-3, muscle-specific-like	5.09508	2.06325e-05
gene14080	actin-2, muscle-specific-like, transcript variant X2	1.22514	0.0324077
gene14207	phosphonoacetaldehyde hydrolase-like	2.49148	0.000270974
gene14208	serine/threonine-protein kinase 17A-like	2.53107	0.00282042
gene14256	excitatory amino acid transporter 3-like, transcript variant X1	1.35072	0.00314792
gene14268	5-formyltetrahydrofolate cyclo-ligase-like	1.06928	0.0228129
gene14277	uncharacterized LOC113815345	4.97086	0.0306755
gene14354	chondroitin proteoglycan-2-like	2.13023	0.00575083
gene14356	trihydrophobin-like	2.35908	0.00698702
gene14358	uncharacterized LOC113815384	2.1258	0.0248031
gene14359	protein obstructor-E-like	1.83139	0.0450893
gene14362	histone H2A-like	4.36064	0.0367763
gene14416	uncharacterized LOC113815502	4.26587	0.0476554
gene14459	trypsin-1-like	3.06777	3.27644e-05
gene14460	trypsin-1-like	2.79245	0.000133903
gene14464	trypsin-1-like	2.98053	4.61494e-05
gene14465	trypsin-1-like	1.58221	0.0133314
gene14466	-	2.58886	0.00127128
gene14467	-	3.05258	7.22678e-08
gene14468	trypsin-1-like	2.11393	0.00119059
gene14528	crustacean calcium-binding protein 23-like	3.28452	0.0217335
gene14551	uncharacterized LOC113815654	3.6979	0.0342364
gene14554	ladderlectin-like	2.30573	0.0179089
gene14732	-	1.56526	0.0450234
gene14761	slit homolog 2 protein-like	1.48781	0.0122816
gene14799	fatty acid synthase-like	2.10816	0.0160417
gene14800	uncharacterized LOC113815926	2.03481	0.0247076
gene14968	translocating chain-associated membrane protein 1-like, transcript variant X1	1.50965	0.0153688
gene15009	carbohydrate sulfotransferase 1-like	2.63821	0.012882
gene15214	uncharacterized LOC113816403, transcript variant X4	3.47725	0.000787098
gene15220	uncharacterized LOC113816406	4.68556	2.84051e-05
gene15307	myosin heavy chain, muscle-like	4.36061	6.83636e-05
gene15379	zinc finger protein 76-like	1.11086	0.0275217
gene15443	uncharacterized LOC113816671	2.16532	0.0347107
gene15476	uncharacterized LOC113816695	5.15944	0.0451195
gene15501	lachesin-like	2.32152	0.0482662
gene15508	calphotin-like	1.14156	0.000165713
gene15672	nocturnin-like	1.41898	0.00510922
gene15687	phospholysine phosphohistidine inorganic pyrophosphate phosphatase-like	1.01731	0.0474505
gene15704	endothelial lipase-like	1.85964	0.00686669
gene1571	uncharacterized LOC113816683	2.51055	0.0289127
gene15746	urotensin-2 receptor-like	4.40224	0.0462102
gene15778	arylsulfatase I-like	1.70138	0.00235134
gene15784	uncharacterized LOC113817032	2.57608	0.011025
gene15809	calmodulin-beta-like	3.27592	0.00858638
gene15945	-	1.80298	9.99511e-05
gene15960	myoferlin-like	1.40117	0.00961238
gene15977	uncharacterized LOC113817251	2.76838	0.0287525
gene15989	-	2.43699	0.0251682
gene1599	uncharacterized LOC113817130, transcript variant X1	2.86364	0.0036917
gene15991	-	2.05073	0.00925935
gene16021	glycine-rich cell wall structural protein-like	8.55579	0.0285721
gene16034	uncharacterized LOC113817312, transcript variant X2	4.77175	0.000258057
gene16059	neurotrypsin-like	3.70692	0.00172561
gene16060	pyrimidodiazepine synthase-like, transcript variant X1	1.06254	3.09008e-05
gene16094	protein Mpv17-like	1.03739	0.0209475
gene16114	glutamate receptor ionotropic, delta-1-like	4.35967	0.0339914
gene16149	dimethylglycine dehydrogenase, mitochondrial-like	1.33135	0.0287768
gene16176	UDP-glucose 4-epimerase-like	1.33034	0.000884286
gene16181	uncharacterized LOC113817479	1.24122	0.0371889
gene162	uncharacterized LOC113815678	2.11972	0.00281384
gene16259	alkaline phosphatase-like	1.62453	0.000326762
gene16305	uncharacterized LOC113817607	2.60888	0.000687372
gene16318	aminopeptidase N-like	2.06323	0.00232591
gene1641	uncharacterized LOC113817706, transcript variant X1	4.92284	0.00586246
gene16445	uncharacterized LOC113817769	1.79735	0.00382055
gene1663	uncharacterized LOC113817869	3.14088	0.0426297
gene16683	probable tRNA N6-adenosine threonylcarbamoyltransferase, mitochondrial	1.18812	0.0163975
gene16924	uncharacterized LOC113818306	5.50835	0.0287912
gene1702	keratin, type I cytoskeletal 9-like	3.77586	0.0422313
gene17133	carboxypeptidase B-like	1.61371	0.0014226
gene17135	calcium-activated chloride channel regulator 4A-like	1.76685	0.0187835
gene17191	-	1.46408	0.0116184
gene17246	pregnancy zone protein-like	2.0614	0.0405566
gene17260	facilitated trehalose transporter Tret1-like	5.67132	0.00328185
gene17300	uncharacterized LOC113818724	3.39098	0.0204364
gene17333	uncharacterized LOC113818762	4.13445	0.00569083
gene17336	uncharacterized LOC113818763	3.30839	0.0342781
gene1737	cell division cycle and apoptosis regulator protein 1-like	1.04366	0.0270767
gene17398	excitatory amino acid transporter 1-like	1.52234	0.00140796
gene17619	PC-esterase domain-containing protein 1A-like, transcript variant X2	3.02768	0.0141959
gene17631	unconventional prefoldin RPB5 interactor-like	1.25309	0.0238553
gene17689	retinal homeobox protein Rx-like	3.96273	0.0194782
gene17718	-	4.58927	0.0256527
gene17739	neutral ceramidase-like, transcript variant X2	1.33171	0.00147062
gene17745	Fanconi anemia group J protein homolog	1.17162	0.0136104
gene17746	uncharacterized LOC113819228	2.30699	0.00487711
gene17872	uncharacterized LOC113819364	1.45551	7.84935e-05
gene18000	uncharacterized LOC113819519	2.83793	0.0258593
gene18042	polyubiquitin-like	1.50087	0.0243914
gene18050	probable Dol-P-Man:Man(7)GlcNAc(2)-PP-Dol alpha-1,6-mannosyltransferase	1.05735	0.0179019
gene18152	protein Wnt-9b-like	2.85104	0.0354791
gene18243	reticulon-4-interacting protein 1 homolog, mitochondrial-like, transcript variant X2	1.07064	0.00156351
gene18435	uncharacterized LOC113819998	4.79873	0.0384977
gene18479	retinitis pigmentosa 1-like 1 protein	3.15163	0.0266014
gene18500	snaclec 6-like	3.89282	2.06239e-06
gene18532	glycine dehydrogenase (decarboxylating), mitochondrial-like	1.16253	0.0304017
gene18548	glyceraldehyde-3-phosphate dehydrogenase-like	1.44853	0.00880237
gene18576	CD151 antigen-like	4.41317	0.0353655
gene18594	GDP-fucose transporter 1-like	1.10913	0.0332435
gene18662	spermine oxidase-like	3.43274	0.0404944
gene1904	mitochondrial glycine transporter B-like	1.13532	0.0414854
gene19186	heterogeneous nuclear ribonucleoprotein L-like	4.5951	0.0256522
gene19215	uncharacterized LOC113820872	4.87954	0.000392367
gene19227	sodium-dependent nutrient amino acid transporter 1-like	2.22136	0.0094025
gene19327	glutamate receptor ionotropic, delta-2-like	5.41989	0.00145459
gene19375	E3 ubiquitin-protein ligase RNF220-like	2.29439	0.0327359
gene19489	nucleolar protein 3-like	5.4522	0.00352727
gene19685	putative defense protein 1	2.35333	4.3326e-05
gene19706	uncharacterized LOC113821400	3.42278	0.00212428
gene19837	sucrase-isomaltase, intestinal-like	1.33508	0.0202387
gene19895	uncharacterized protein F12A10.7-like	4.81689	5.85349e-09
gene19945	kynurenine/alpha-aminoadipate aminotransferase, mitochondrial-like	1.43494	0.0140194
gene19968	CUB and sushi domain-containing protein 3-like, transcript variant X1	8.26067	3.02843e-06
gene201	protein patched homolog 2-like	1.56999	0.00518859
gene20169	uncharacterized LOC113821876	5.93609	0.0120172
gene20241	arrestin homolog	1.69848	0.000597018
gene20262	uncharacterized LOC113822018	2.4679	0.0098265
gene20327	mucin-5AC-like	4.34232	0.00938156
gene20624	protein SpAN-like	7.72048	0.0482534
gene20802	cell wall integrity and stress response component 4-like, transcript variant X1	8.27983	0.034125
gene20964	uncharacterized LOC113822794	1.43306	0.0467907
gene20975	uncharacterized LOC113822805	1.12094	0.0119094
gene2104	coiled-coil domain-containing protein 77-like, transcript variant X1	1.27819	0.0262597
gene21127	uncharacterized LOC113822958	1.98624	0.00239598
gene21175	alpha-(1,6)-fucosyltransferase-like	3.29204	0.0350425
gene21232	-	3.17172	0.0403023
gene21233	uncharacterized LOC113823077	5.77388	0.000929119
gene21235	uncharacterized LOC113823068	3.17659	0.0338129
gene21346	uncharacterized LOC113823205	1.78859	0.00714042
gene21417	6-pyruvoyl tetrahydrobiopterin synthase-like	1.05537	0.00632665
gene21436	estradiol 17-beta-dehydrogenase 8-like	1.50425	0.00324656
gene21532	prolow-density lipoprotein receptor-related protein 1-like	1.26016	0.0405775
gene21595	peptidyl-prolyl cis-trans isomerase FKBP10-like	2.99909	0.0318257
gene2165	kinetochore protein NDC80 homolog, transcript variant X1	1.24269	0.0264978
gene21716	uncharacterized LOC113823614	2.46802	0.0127299
gene21717	uncharacterized LOC113823612	5.80019	0.0154971
gene2178	-	2.71834	0.000479539
gene21786	probable cytosolic oligopeptidase A	2.79458	0.0036109
gene2179	-	3.71247	4.24539e-07
gene2180	trypsin-1-like, transcript variant X4	2.89374	5.4755e-05
gene2181	trypsin-1-like	3.09078	0.000195101
gene2182	trypsin-1-like	2.58723	0.000535754
gene21879	uncharacterized LOC113823804	3.58365	0.0460099
gene21927	TRPM8 channel-associated factor 3-like	2.87906	0.00087558
gene21928	TRPM8 channel-associated factor 3-like	2.66579	0.00188942
gene21932	uncharacterized LOC113823855	6.17164	0.000110808
gene21933	uncharacterized LOC113823846, transcript variant X1	2.39172	0.000323632
gene21935	uncharacterized LOC113823863	2.74608	0.00313396
gene22197	uncharacterized LOC113824139	2.94653	0.0426737
gene22223	kynurenine/alpha-aminoadipate aminotransferase, mitochondrial-like	2.6064	0.0224621
gene22304	-	2.0368	0.00317936
gene2240	uncharacterized LOC113824596	5.44697	0.028589
gene22498	uncharacterized LOC113824476	6.27355	0.0204368
gene22575	beta-1,4-N-acetylgalactosaminyltransferase bre-4-like	2.13264	1.7681e-05
gene22641	uncharacterized LOC113824617	2.70281	0.0403433
gene22699	2-acylglycerol O-acyltransferase 2-B-like, transcript variant X3	1.41163	0.027962
gene22759	solute carrier family 22 member 20-like, transcript variant X2	1.26684	0.0285272
gene22877	terminal nucleotidyltransferase 5C-like	1.36362	0.0462525
gene22890	uncharacterized LOC113824888	6.70602	5.62958e-09
gene235	surface protein-like, transcript variant X1	8.35696	0.0324868
gene23501	zinc finger protein 665-like	1.18976	0.0049462
gene23519	flocculation protein FLO11-like	3.87376	0.016348
gene23678	uncharacterized LOC113825754	5.44802	0.00207685
gene23755	gamma-butyrobetaine dioxygenase-like	3.98491	0.0100782
gene2378	protein mothers against dpp-like	1.76874	0.021389
gene23979	carboxypeptidase B-like	1.57754	0.0023533
gene24036	uncharacterized LOC113826166	2.24122	0.0321094
gene24091	-	2.43888	0.029037
gene24326	uncharacterized LOC113826484	1.1681	0.00728851
gene24327	basic proline-rich protein-like, transcript variant X1	2.00669	0.00918694
gene24374	uncharacterized LOC113826554	2.48629	0.00100716
gene24528	extensin-like	2.8122	4.15775e-12
gene2454	cytochrome b-c1 complex subunit 6, mitochondrial-like	5.77434	0.0205323
gene24691	X-linked retinitis pigmentosa GTPase regulator-like, transcript variant X1	5.05213	0.00972479
gene24702	-	1.95699	0.0304033
gene24718	uncharacterized LOC113826916	5.69959	0.0247517
gene24733	uncharacterized LOC113826931	4.72303	0.00982448
gene24764	uncharacterized LOC113826968	5.3104	0.0139586
gene2483	C-type lectin domain family 17, member A-like	1.86618	3.94601e-05
gene24908	uncharacterized LOC113827121	3.60165	0.000114501
gene2491	dipeptidyl peptidase 1-like	1.78276	0.00271767
gene24910	uncharacterized LOC113827131	1.28786	0.0478282
gene24913	uncharacterized LOC113827125	3.49073	6.36862e-05
gene24915	uncharacterized LOC113827127	2.78713	0.00769106
gene24916	uncharacterized LOC113827132	2.08234	0.0109194
gene2492	dipeptidyl peptidase 1-like	1.79962	0.000744448
gene2494	dipeptidyl peptidase 1-like	2.76932	2.15691e-05
gene24988	PR domain zinc finger protein 16-like	1.73905	0.0161725
gene25041	uncharacterized LOC113827270	3.16713	0.0189803
gene25274	uncharacterized LOC113827530	1.80149	0.0132618
gene25317	serine/arginine-rich splicing factor SR45-like	1.86885	0.0143292
gene25368	uncharacterized LOC113827641	2.30996	0.000668986
gene25443	trypsin-like protease	3.09517	0.0361481
gene25470	zinc finger protein 423-like	4.53346	0.0235628
gene25476	neuroendocrine convertase 2-like	1.63494	0.0191117
gene2549	glutathione S-transferase 1-like, transcript variant X2	1.13792	0.0142239
gene25514	protein LCHN-like	1.58077	0.0210324
gene25553	tricarboxylate transport protein, mitochondrial-like	1.15537	0.000235462
gene25567	legumain-like	2.29852	0.000242866
gene25634	mucin-17-like	5.91069	0.0161673
gene25846	actin-like	2.56751	0.0114512
gene25915	transmembrane protein 53-B-like	1.18247	0.0102419
gene26110	glutamate receptor ionotropic, delta-2-like	2.50512	0.00323241
gene26215	receptor-type tyrosine-protein kinase FLT3-like	3.10705	0.0264469
gene26364	uncharacterized LOC113828747, transcript variant X1	6.31571	0.00180284
gene26492	pseudouridine-5'-phosphatase-like, transcript variant X1	1.19382	0.00041642
gene26543	ATP-binding cassette sub-family G member 5-like	2.96592	0.0408159
gene26627	threonine-rich protein-like	6.93596	4.03285e-05
gene26704	peroxisomal acyl-coenzyme A oxidase 1-like, transcript variant X1	4.0045	1.46572e-05
gene2680	ubiquitin-conjugating enzyme E2 G2	1.6683	0.0106457
gene26843	liver carboxylesterase 2-like, transcript variant X2	1.62473	1.33944e-08
gene26883	Fanconi anemia core complex-associated protein 24-like, transcript variant X1	1.34891	0.0205645
gene26918	uncharacterized LOC113829344	3.19588	0.00186243
gene26988	peroxidase-like	5.86834	0.0245446
gene26993	neuroendocrine convertase 1-like	2.57639	0.0393142
gene27039	protein takeout-like	5.22091	0.00808109
gene27132	uncharacterized LOC113829602	1.29733	0.0301615
gene27343	ras-related protein Rab-27A-like	1.31237	0.0194608
gene27344	guanine nucleotide-binding protein G(f) subunit alpha-like	1.33773	0.00423135
gene27582	proton channel OtopLc-like	2.15587	0.0307708
gene27621	cadherin-23-like	1.68607	0.035576
gene27720	pro-resilin-like	6.66693	0.0375863
gene27723	pro-resilin-like	6.46543	0.0471301
gene278	uncharacterized oxidoreductase YjmC-like	1.8262	0.0312284
gene2782	uncharacterized LOC113800119	8.9976	0.000162742
gene27859	uncharacterized LOC113830405	7.72891	0.0480083
gene27868	uncharacterized LOC113830436, transcript variant X1	1.45312	0.0390439
gene280	extensin-like	5.75985	0.0319488
gene28039	amino acid transporter AVT1B-like	2.0549	0.0146075
gene28112	zonadhesin-like	6.79125	0.00551447
gene28248	peritrophin-1-like	1.45578	0.00376302
gene28249	uncharacterized LOC113800117, transcript variant X1	2.87526	0.0037161
gene28282	DNA-directed RNA polymerase II subunit RPB1-like	6.48926	0.0459004
gene2850	uncharacterized LOC113800798	2.31237	0.0134447
gene2858	serine/arginine repetitive matrix protein 2-like, transcript variant X1	2.50011	0.0441596
gene28593	ankyrin repeat and protein kinase domain-containing protein 1-like	1.02992	0.0151825
gene28660	mucin-5AC-like	4.13684	0.00240354
gene28667	uncharacterized LOC113800571	2.36376	0.000407901
gene28710	uncharacterized LOC113800620, transcript variant X1	3.35809	0.0334513
gene28716	glycerol-3-phosphate phosphatase-like	1.02974	0.0148837
gene28766	uncharacterized LOC113800673	2.03616	0.0432162
gene28786	protein arginine N-methyltransferase 1-like, transcript variant X2	1.57774	0.000200617
gene28934	translation initiation factor IF-2, mitochondrial-like	1.44785	0.0303065
gene28953	uncharacterized LOC113800887	5.37316	0.021915
gene29106	delta-1-pyrroline-5-carboxylate dehydrogenase, mitochondrial-like	1.05176	0.00790515
gene29573	uncharacterized LOC113801339	2.00318	0.0297419
gene2975	zinc finger protein 771-like, transcript variant X1	1.31763	0.025633
gene29892	E3 ubiquitin-protein ligase RNF216-like	1.48501	0.00585875
gene29915	alpha-mannosidase 2C1-like, transcript variant X1	1.00754	0.0146652
gene29966	myosin heavy chain, muscle-like	3.45024	0.00325728
gene30072	histone H2A.Z-specific chaperone CHZ1-like	4.73245	0.0156407
gene30239	uncharacterized LOC113802326	2.47614	0.00031349
gene30269	high-affinity choline transporter 1-like, transcript variant X2	1.40149	0.0298033
gene30332	-	5.31385	0.0353746
gene30401	uncharacterized protein F13E9.13, mitochondrial-like	1.11303	0.030363
gene30481	transmembrane channel-like protein 4	5.23913	0.00884264
gene30669	amino acid transporter AVT1B-like	1.53103	0.0383777
gene30688	inactive pancreatic lipase-related protein 1-like	4.82268	2.83132e-05
gene3075	uncharacterized LOC113802912	2.01275	0.00282948
gene3160	major facilitator superfamily domain-containing protein 6-like	2.69703	0.0298835
gene3203	single insulin-like growth factor-binding domain protein-2	1.47276	0.0238907
gene3341	uncharacterized LOC113803207	5.57037	0.0236641
gene3367	rho GTPase-activating protein conundrum-like	1.65771	0.0181233
gene3368	rho GTPase-activating protein 28-like	1.55275	0.0137869
gene3388	organic cation transporter protein-like, transcript variant X2	2.15207	8.65055e-05
gene3533	chymotrypsin BII-like	1.88085	0.0451386
gene3551	neurofilament heavy polypeptide-like	2.48249	0.0150276
gene3646	-	1.15955	0.0477205
gene3748	alpha/beta-gliadin A-III-like, transcript variant X1	3.70848	0.0284497
gene3760	uncharacterized LOC113803672	1.17304	0.00216615
gene3913	techylectin-5B-like	1.59699	0.0262784
gene3914	-	1.72033	0.00433452
gene4093	serine-rich adhesin for platelets-like	4.08328	0.00055907
gene417	uncharacterized LOC113803892	3.85544	0.018632
gene4281	adhesion G protein-coupled receptor B1-like	5.60364	0.000829887
gene4337	transcriptional regulatory protein AlgP-like	1.39935	0.0430242
gene4395	neurotrypsin-like	2.21984	0.040185
gene4486	monocarboxylate transporter 9-like	1.00348	0.00692519
gene4487	monocarboxylate transporter 9-like	1.99041	0.00774793
gene4493	mucin-5AC-like	1.80582	0.0185603
gene4540	uncharacterized LOC113804543	2.0906	0.00116752
gene4582	uncharacterized LOC113804592	6.33408	0.00547957
gene4653	uncharacterized LOC113804670	1.26997	0.0473775
gene4698	meiotic nuclear division protein 1 homolog	1.7172	0.00172774
gene4707	uncharacterized LOC113804722	4.93413	0.00432215
gene4867	ankyrin-1-like, transcript variant X1	2.11095	0.0161266
gene4978	-	1.94105	0.0119541
gene4997	glutathione S-transferase 1-like	1.92561	0.000802637
gene5195	keratin, type I cytoskeletal 9-like	4.93104	0.0192698
gene5204	suppressor protein SRP40-like, transcript variant X1	5.67562	0.0201149
gene540	neuropeptide-like protein 31	4.1777	0.000165769
gene5428	protein SpAN-like	7.06144	0.00248684
gene5498	uncharacterized LOC113805608, transcript variant X1	1.02769	0.00751495
gene5607	-	1.19603	0.0328628
gene5610	-	1.23955	0.0351806
gene5614	chymotrypsin BII-like	1.32761	0.00851655
gene5616	chymotrypsin BI-like	1.29661	0.0132821
gene5618	chymotrypsin BII	1.12557	0.0265525
gene5646	uncharacterized LOC113805781	4.7873	0.0154461
gene5688	protein Wnt-2b-like	5.07135	0.00956274
gene5714	uncharacterized LOC113805857	2.54449	0.000333238
gene5716	uncharacterized LOC113805856	1.31153	0.024985
gene5722	uncharacterized LOC113805910	5.96345	0.0012868
gene5812	uncharacterized LOC113806015	1.10608	0.0251234
gene5955	uncharacterized LOC113806124	4.11547	0.0267737
gene6015	allatostatin-like, transcript variant X1	1.23239	0.0198767
gene6040	vitelline membrane outer layer protein 1-like	1.284	0.0229768
gene6105	leukocyte elastase inhibitor-like	1.66757	0.0323122
gene614	phosphatidylethanolamine-binding protein 4-like	1.42459	0.00115539
gene6163	cadherin-87A-like	1.2909	0.0131629
gene622	phenoloxidase-activating factor 2-like, transcript variant X2	4.95396	0.00123052
gene623	phenoloxidase-activating factor 2-like	2.81127	0.0391471
gene6262	follistatin-related protein 5-like, transcript variant X1	2.32795	0.0367289
gene6270	uncharacterized LOC113806468	2.38615	0.000617034
gene6282	GTP cyclohydrolase 1-like	2.45976	1.77399e-10
gene6283	GTP cyclohydrolase 1-like	2.20347	9.55905e-07
gene6284	GTP cyclohydrolase 1-like	2.03279	0.00889204
gene640	brain protein I3-like	2.33679	3.17853e-05
gene641	lysosome membrane protein 2-like	2.31195	0.00558183
gene6472	zinc finger SWIM domain-containing protein 7-like	1.67911	0.000263052
gene6742	venom phosphodiesterase 2-like, transcript variant X1	1.17224	0.0144574
gene6743	serine proteinase stubble-like, transcript variant X3	2.4728	0.0496047
gene6769	myosin heavy chain, muscle-like	1.59505	0.0202478
gene6807	leucine-rich repeat-containing protein 15-like	1.51985	0.0318501
gene6834	uncharacterized LOC113807097	4.49171	0.0325698
gene6892	mpv17-like protein	1.00177	0.0274633
gene6960	uncharacterized LOC113807249	3.52668	0.000123609
gene6969	zinc finger CCHC domain-containing protein 24-like	1.60769	0.00634166
gene6984	uncharacterized LOC113807269	3.97268	0.000875361
gene6999	ovochymase-2-like	2.98467	0.0199203
gene7028	protein phosphatase methylesterase 1-like	5.59132	0.00234055
gene7192	inactive pancreatic lipase-related protein 1-like	5.33717	8.90159e-05
gene7241	uncharacterized LOC113807558	1.22231	0.0267351
gene7271	uncharacterized LOC113807586	1.81446	0.0137375
gene7333	alpha-mannosidase 2C1-like	3.3576	0.0373453
gene7369	uncharacterized LOC113807687	1.27717	0.00629759
gene7381	myosin heavy chain, muscle-like	2.34315	0.00077821
gene7405	DNA repair protein RAD5-like	1.75431	0.000401533
gene7406	RING finger protein 37-like, transcript variant X1	1.58449	0.000810679
gene7408	uncharacterized LOC113807734	1.78123	9.67892e-05
gene7410	uncharacterized LOC113807724, transcript variant X1	1.92062	0.000398946
gene7414	uncharacterized LOC113807764	1.4576	0.00611829
gene7415	uncharacterized LOC113807727, transcript variant X1	1.34958	0.0271626
gene7419	RING finger protein 37-like	1.46105	0.00235763
gene7421	uncharacterized LOC113807725, transcript variant X4	1.29356	0.0425815
gene7423	uncharacterized LOC113807732	1.70803	0.0234699
gene7430	E3 ubiquitin-protein ligase UHRF1-like	1.34057	0.0449064
gene7457	solute carrier family 22 member 15-like	2.95816	0.0138997
gene7487	uncharacterized LOC113807809	1.47744	0.0321715
gene7488	uncharacterized LOC113807807	1.28805	0.0257215
gene7511	uncharacterized LOC113807839	3.55807	0.0432468
gene77	serine/threonine-protein kinase fray2-like	1.53301	0.000179564
gene7716	uncharacterized LOC113808067	1.66197	0.0223135
gene7774	uncharacterized LOC113808114	4.39919	0.0115311
gene7793	mucin-2-like	6.33888	0.000891607
gene7888	uncharacterized LOC113808270	3.10666	3.25479e-07
gene7889	uncharacterized LOC113808262	3.6636	0.0261405
gene79	uncharacterized LOC113807887	3.50221	0.022897
gene8056	pro-resilin-like	5.64242	0.0445354
gene8082	uncharacterized LOC113808476	1.06815	0.00932295
gene8140	uncharacterized LOC113808544, transcript variant X1	5.72574	0.0232979
gene8197	carbohydrate sulfotransferase 10-like, transcript variant X2	1.20921	0.00143854
gene8205	EGF domain-specific O-linked N-acetylglucosamine transferase-like, transcript variant X2	1.18841	0.0498841
gene8217	probable GPI-anchored adhesin-like protein PGA18, transcript variant X1	4.48308	0.00159842
gene8218	uncharacterized LOC113808619	4.41829	0.0380269
gene8237	protein mothers against dpp-like	1.99966	0.0409891
gene8243	vitelline membrane outer layer protein 1 homolog	1.49855	1.56045e-06
gene8323	uncharacterized LOC113808751	2.58688	0.00275264
gene8352	-	3.32395	0.046591
gene8369	cathepsin L1-like	3.48153	0.0058023
gene8398	CREB-binding protein-like, transcript variant X1	2.08144	0.0461319
gene8501	synaptotagmin 1-like	3.98133	0.00607272
gene8554	uncharacterized LOC113809002	5.5766	0.0285648
gene8563	phosphoglucomutase-1-like	1.04567	4.43351e-06
gene8699	zinc transporter ZIP1-like	1.84018	0.025018
gene8712	uncharacterized LOC113809175, transcript variant X1	1.4777	0.0386933
gene8789	carboxylesterase 5A-like	5.75916	0.0192814
gene8951	uncharacterized LOC113809434, transcript variant X1	3.46735	0.034042
gene9053	NPC intracellular cholesterol transporter 2-like	2.11525	0.0341574
gene9054	NPC intracellular cholesterol transporter 2-like	2.89552	0.00260061
gene9055	NPC intracellular cholesterol transporter 2-like	3.62017	3.07953e-06
gene9056	NPC intracellular cholesterol transporter 2-like	3.05151	0.00642779
gene9057	-	4.9533	2.70305e-08
gene9062	NPC intracellular cholesterol transporter 2-like	2.73814	0.00507738
gene9063	NPC intracellular cholesterol transporter 2-like	4.82827	1.279e-06
gene9103	metalloreductase STEAP3-like	2.40845	0.0269328
gene9130	uncharacterized LOC113809622	6.04857	0.00413314
gene9133	uncharacterized LOC113809637, transcript variant X3	3.50896	0.000112174
gene9155	uncharacterized LOC113809646	1.8437	0.00058687
gene9159	cadherin-89D-like	3.21219	0.0434962
gene916	mucin-5AC-like	4.36868	0.0398124
gene9170	caveolin-3-like	5.5588	0.0236566
gene9203	uncharacterized LOC113809701	7.1112	0.000109226
gene9204	uncharacterized LOC113809702	2.82001	0.0435978
gene9341	uncharacterized LOC113809856	4.68658	0.0166087
gene9368	uncharacterized LOC113809903	2.00354	0.0358308
gene9519	alpha-amylase-like	3.65175	0.00362428
gene9562	-	1.15188	0.0105999
gene961	uncharacterized LOC113810064	3.11471	0.0142222
gene964	uncharacterized LOC113810155	5.8428	3.39769e-06
gene9811	heme-binding protein 2-like	2.31033	0.000105734
gene9813	heme-binding protein 2-like	2.06561	0.0244597
