# Supplementary material for: Comprehensive Transcriptomic and Metabolomic Analysis of the Litopenaeus vannamei Hepatopancreas After WSSV Challenge
Source: Front Immunol. 2022 Feb 10;13:826794. doi: 10.3389/fimmu.2022.826794 (PMC8867067; doi:10.3389/fimmu.2022.826794)
Supplement: Supplementary file 6 [file Table_4.xlsx]

## Sheet: Table S4
Table S4 Description of the down-regulated DEGs in N vs P36 group
Gene_id	Gene description	Log2FC(P36/N)	Pvalue
gene10018	uncharacterized LOC113810619, transcript variant X1	-3.09198	0.000152492
gene10055	probable glutamate receptor	-4.64091	2.60572e-05
gene1013	cysteine and glycine-rich protein 1-like, transcript variant X1	-1.36636	0.00736068
gene1019	glycerol-3-phosphate dehydrogenase, mitochondrial-like, transcript variant X1	-1.2398	0.0265985
gene10235	uncharacterized LOC113810852	-1.52802	0.00524505
gene10285	holotricin-3-like	-2.67154	0.0226304
gene10334	hormone-sensitive lipase-like	-1.41462	0.0371008
gene10342	prostaglandin G/H synthase 2-like	-2.14872	0.0218011
gene10560	uncharacterized LOC113811212	-4.62952	0.0449466
gene10583	uncharacterized LOC113811243	-2.03472	0.0446658
gene10712	D-beta-hydroxybutyrate dehydrogenase, mitochondrial-like	-2.47061	0.000398835
gene10758	uncharacterized LOC113811430	-1.0859	0.0458929
gene10760	unconventional myosin-Ie-like	-1.03956	0.0375928
gene10778	uncharacterized LOC113811456, transcript variant X5	-4.46249	0.000621818
gene1079	uncharacterized LOC113811317, transcript variant X1	-1.56146	0.0412607
gene10807	sterile alpha and TIR motif-containing protein 1-like	-2.2927	0.000962279
gene10808	uncharacterized LOC113811491	-1.96754	0.0426636
gene10829	trans-1,2-dihydrobenzene-1,2-diol dehydrogenase-like, transcript variant X4	-1.65923	0.000515235
gene10867	spermine oxidase-like	-3.76858	0.0342342
gene10897	uncharacterized LOC113811583	-1.61859	4.4914e-06
gene10920	uncharacterized LOC113811611	-2.82148	0.0252341
gene10953	ceramide glucosyltransferase-like	-1.84672	0.000792527
gene10982	cytochrome P450 3A29-like	-1.85019	3.56164e-05
gene11010	uncharacterized LOC113811706	-2.74077	0.0213386
gene11064	uncharacterized LOC113811772	-1.47905	0.00521462
gene11068	muscle M-line assembly protein unc-89-like	-5.00137	0.0109808
gene111	serine/threonine-protein kinase pim-1-like	-1.37556	0.00680461
gene1111	insulin-like growth factor-binding protein 4	-1.29555	0.00900486
gene11177	GATA zinc finger domain-containing protein 10-like	-1.21083	0.0385584
gene11193	galactose-specific lectin nattectin-like	-1.35729	0.00385531
gene11284	uncharacterized LOC113812021	-3.09564	7.21727e-06
gene11308	F-box only protein 44-like, transcript variant X1	-1.4768	0.00764288
gene11320	tetraspanin-3-like	-1.56392	0.0010874
gene11396	uncharacterized LOC113812150	-4.36969	0.0489541
gene11397	uncharacterized LOC113812151	-3.36342	0.0141202
gene11400	uncharacterized LOC113812152, transcript variant X2	-7.12476	0.0043265
gene11401	protein lethal(2)essential for life-like	-2.65921	0.0222422
gene11455	C-type lectin domain family 4 member G-like, transcript variant X1	-1.18642	0.000301308
gene11474	anti-lipopolysaccharide factor-like	-2.06529	2.7074e-08
gene11479	extensin-like	-1.20185	0.0201842
gene11484	methylenetetrahydrofolate reductase-like	-3.60776	7.05263e-10
gene11509	methionine synthase-like	-1.98171	0.00011701
gene11520	monocarboxylate transporter 12-B-like	-1.32296	0.018642
gene11556	ladderlectin-like	-1.97357	0.000738816
gene11702	copine-8-like	-2.38176	0.000211222
gene11703	copine-8-like	-2.3845	0.000250533
gene11726	MOB-like protein phocein, transcript variant X1	-1.00544	0.0273574
gene11736	transient receptor potential cation channel trpm-like	-1.62316	0.00362161
gene11737	repressed by EFG1 protein 1-like	-2.59838	2.51717e-05
gene11742	uncharacterized LOC113812525	-2.53323	4.70906e-05
gene11743	Golgi-associated plant pathogenesis-related protein 1-like	-2.46088	0.000120475
gene11756	glutathione S-transferase 1-like	-2.25138	0.00612217
gene11919	uncharacterized LOC113812716	-5.96977	0.00399646
gene11940	alpha-(1,3)-fucosyltransferase C-like	-1.17	0.0131534
gene11992	phenoloxidase-activating factor 2-like	-1.51594	0.00248775
gene12000	solute carrier family 46 member 3-like, transcript variant X1	-1.19276	0.0415675
gene1205	uncharacterized LOC113812737	-1.59353	0.0103692
gene12080	transcription factor kayak-like	-1.95837	0.00140379
gene12086	glycerol-3-phosphate acyltransferase 3-like, transcript variant X1	-1.48141	0.0456857
gene12122	coronin-7-like	-1.13307	0.00358907
gene12142	C-type lectin domain family 6 member A-like	-1.4727	0.0092307
gene12143	C-type lectin domain family 7 member A-like	-1.52043	0.00598917
gene12159	uncharacterized LOC113812984	-1.45992	0.00469453
gene12204	dystroglycan-like	-1.16885	0.043188
gene12222	uncharacterized LOC113813063	-2.03011	0.0137246
gene12304	flotillin-1-like, transcript variant X1	-1.02344	0.0110251
gene12308	serine/threonine-protein phosphatase CPPED1-like	-1.37185	0.0123081
gene12340	uncharacterized LOC113813198	-1.42403	0.00223306
gene12406	uncharacterized LOC113813285	-3.17997	0.00322068
gene12413	solute carrier family 15 member 4-like, transcript variant X1	-1.76461	0.00320815
gene12444	uncharacterized LOC113813312	-1.3162	0.0192034
gene12452	open rectifier potassium channel protein 1-like, transcript variant X1	-2.79229	0.000574207
gene12472	zwei Ig domain protein zig-8-like, transcript variant X1	-2.76173	0.0259524
gene12498	calcium-activated chloride channel regulator 1-like	-1.29777	0.00941441
gene1251	uncharacterized LOC113813290	-1.38655	0.0496936
gene12529	protein crumbs-like, transcript variant X1	-1.10578	0.0234919
gene1254	protein artemis-like	-1.3744	0.00310569
gene12556	rab11 family-interacting protein 1-like, transcript variant X1	-1.37288	0.00706329
gene12624	uncharacterized LOC113813516	-2.09973	0.0180391
gene1264	activating signal cointegrator 1 complex subunit 2 homolog, transcript variant X1	-2.18723	0.0446433
gene1265	WD repeat-containing protein 47-like, transcript variant X1	-1.63888	0.00364542
gene12654	syntenin-1-like	-1.0133	0.000702227
gene1266	sn1-specific diacylglycerol lipase beta-like, transcript variant X1	-1.14936	0.000514677
gene12668	uncharacterized LOC113813584	-3.90047	0.0298936
gene12673	sterol O-acyltransferase 1-like	-1.99196	0.0100941
gene12687	insulin-like growth factor-binding protein-related protein 1, transcript variant X1	-2.13876	0.00566574
gene1269	probable phospholipid-transporting ATPase IF	-1.87189	0.002521
gene12729	calcium-activated chloride channel regulator 4A-like	-1.82343	0.00113301
gene12764	receptor-interacting serine/threonine-protein kinase 1-like, transcript variant X1	-1.06305	0.0454631
gene12801	ladderlectin-like	-3.17825	3.56431e-13
gene12833	uncharacterized LOC113813741, transcript variant X1	-2.55842	0.00119859
gene12836	uncharacterized LOC113813743	-2.63811	0.000684918
gene12837	uncharacterized LOC113813744	-3.95225	4.5137e-05
gene12839	sulfotransferase family cytosolic 1B member 1-like, transcript variant X1	-3.79079	7.76888e-07
gene12856	uncharacterized LOC113813764	-5.64162	0.0121815
gene12910	uncharacterized LOC113813819	-2.01256	0.0190842
gene12971	phosphatidylinositol 3,4,5-trisphosphate 3-phosphatase TPTE2-like	-1.27421	0.0156922
gene1298	uncharacterized LOC113813943	-1.8149	0.00285115
gene12980	tRNA 2'-phosphotransferase 1-like, transcript variant X1	-2.15778	0.00426736
gene13145	glycerol-3-phosphate dehydrogenase, mitochondrial-like	-1.41305	0.0153584
gene13225	uncharacterized LOC113814162	-2.75212	0.000153798
gene13236	uncharacterized LOC113814174	-1.51511	0.0487497
gene13281	uncharacterized LOC113814235, transcript variant X1	-1.59733	0.00408238
gene13284	uncharacterized LOC113814237	-2.24673	0.0459079
gene13331	E3 ubiquitin-protein ligase TRIM21-like, transcript variant X1	-1.8478	0.0484926
gene13370	uncharacterized LOC113814337	-2.09066	0.0114887
gene13379	uncharacterized LOC113814333	-5.29771	0.00577423
gene13490	zonadhesin-like	-2.77893	9.83331e-06
gene13492	uncharacterized LOC113814470	-2.0318	0.00357087
gene13494	uncharacterized LOC113814475	-1.37026	0.040014
gene13563	serine-rich adhesin for platelets-like	-3.36896	1.5344e-05
gene13564	uncharacterized LOC113814559	-3.50802	3.94091e-06
gene13655	C-C chemokine receptor type 1-like	-1.31113	0.0470566
gene13759	uncharacterized LOC113814782	-1.40034	0.010716
gene13774	uncharacterized LOC113814790	-1.82868	0.00523428
gene13798	protein shisa-5-like, transcript variant X1	-1.1675	0.0216805
gene13812	uncharacterized LOC113814820	-1.68102	0.00177983
gene13834	solute carrier family 43 member 3-like	-1.26029	0.0174517
gene13958	tetratricopeptide repeat protein 36 homolog	-1.25979	0.000956539
gene13976	arrestin homolog	-2.64372	0.0226827
gene13983	sodium/calcium exchanger 3-like	-1.42904	0.017357
gene13985	-	-2.83421	0.000200012
gene13999	tyrosine-protein phosphatase 69D-like	-1.55086	0.00127956
gene1405	translation initiation factor IF-2-like	-3.835	9.10233e-05
gene14054	exportin-4-like	-1.46717	0.0213605
gene14166	uncharacterized LOC113815219	-1.1488	0.0151596
gene14203	heparan sulfate glucosamine 3-O-sulfotransferase 1-like, transcript variant X1	-2.35476	0.000868057
gene1430	probable glucosamine 6-phosphate N-acetyltransferase, transcript variant X1	-1.00576	0.0100975
gene14419	vesicle-associated membrane protein 7-like	-1.15582	0.0111782
gene1456	acyl-CoA-binding protein-like	-1.72524	0.0164227
gene14571	arf-GAP with dual PH domain-containing protein 1-like, transcript variant X1	-2.17429	0.00323629
gene14734	uncharacterized LOC113815856	-1.66798	0.0113855
gene148	uncharacterized LOC113814571, transcript variant X1	-1.50673	0.008814
gene14861	uncharacterized LOC113816018, transcript variant X1	-6.14085	0.000191456
gene149	SCY1-like protein 2	-1.30644	0.0076943
gene14952	uncharacterized LOC113816112	-1.61287	0.0406367
gene14978	uncharacterized LOC113816151	-2.83601	0.00214247
gene14979	uncharacterized LOC113816149	-2.79593	0.00236041
gene15016	uncharacterized LOC113816189	-2.98582	0.000232888
gene15046	uncharacterized LOC113816216	-4.98374	0.00281123
gene15048	uncharacterized LOC113816217	-5.49506	0.00177556
gene15183	receptor-type tyrosine-protein phosphatase epsilon-like, transcript variant X2	-1.42806	0.018409
gene15257	transient receptor potential cation channel subfamily A member 1 homolog	-1.31387	0.00290327
gene15288	sodium-dependent nutrient amino acid transporter 1-like	-4.04811	0.000311536
gene15293	myophilin-like	-1.5156	0.0172585
gene15362	matrix metalloproteinase-2-like	-1.54643	0.0274852
gene15391	E3 ubiquitin-protein ligase arih1-like	-1.65184	0.00013455
gene1548	kinesin-II 95 kDa subunit-like, transcript variant X1	-1.26343	0.0223255
gene1552	elongation of very long chain fatty acids protein 6-like	-1.19064	0.00218038
gene15662	uncharacterized LOC113816916	-1.91381	0.00732102
gene15765	aprataxin and PNK-like factor, transcript variant X1	-1.49751	0.00951109
gene15788	syntaxin-7-like, transcript variant X2	-1.22875	0.0049402
gene15930	longitudinals lacking protein, isoforms H/M/V-like	-2.67951	0.0470371
gene15986	acidic mammalian chitinase-like	-1.38204	0.0241358
gene1612	oplophorus-luciferin 2-monooxygenase non-catalytic subunit-like	-1.30182	0.00267577
gene16120	casein kinase I-like	-1.16685	0.0456267
gene16208	uncharacterized LOC113817496	-2.60096	0.00251546
gene16363	tubulointerstitial nephritis antigen-like, transcript variant X1	-1.70329	0.0277081
gene16381	balbiani ring protein 3-like	-1.44372	0.0252699
gene16392	carbohydrate sulfotransferase 9-like	-4.75265	1.55999e-05
gene16509	uncharacterized LOC113817830	-2.33752	0.0377151
gene16524	astacin-like metalloprotease toxin 5	-2.21604	0.0002832
gene16545	uncharacterized LOC113817878	-1.39629	0.00326365
gene16595	uncharacterized LOC113817936	-7.00758	0.00172683
gene16686	arylsulfatase B-like, transcript variant X4	-1.82722	0.00934981
gene16689	arylsulfatase B-like	-1.41789	0.0301543
gene16718	uncharacterized LOC113818072, transcript variant X1	-2.29219	0.0265718
gene16803	uncharacterized LOC113818168, transcript variant X1	-1.44418	0.037861
gene16805	ribonuclease H1-like	-1.28591	0.0479511
gene16897	uncharacterized LOC113818273, transcript variant X1	-1.92319	0.00396999
gene16918	sal-like protein 2, transcript variant X2	-1.91888	0.0127992
gene16992	enhancer of split mbeta protein-like	-1.97847	0.00591753
gene17055	uncharacterized LOC113818447	-2.34377	0.000644284
gene17136	calcium-activated chloride channel regulator 1-like, transcript variant X2	-3.63352	1.42198e-05
gene17228	carbohydrate sulfotransferase 3-like	-3.41514	0.00953794
gene17254	macrophage mannose receptor 1-like, transcript variant X1	-2.10678	0.00422545
gene17262	protein shank-like, transcript variant X1	-2.00864	0.000149373
gene17263	-	-1.69506	0.0149141
gene17284	uncharacterized LOC113818704	-1.45383	0.00924279
gene17293	homeobox protein ESX1-like, transcript variant X2	-1.56401	0.0001017
gene17360	uncharacterized LOC113818788, transcript variant X2	-1.83486	0.0311093
gene17368	uncharacterized LOC113818817	-1.72565	0.0434253
gene17372	actin cytoskeleton-regulatory complex protein PAN1-like	-2.66574	0.000345707
gene17396	golgin subfamily A member 6-like protein 22	-2.0314	0.000232668
gene17480	SLIT-ROBO Rho GTPase-activating protein 1-like, transcript variant X3	-1.57703	0.0137091
gene17491	beta-1,4-mannosyltransferase egh-like	-1.89414	0.00206274
gene17508	mannan endo-1,4-beta-mannosidase-like	-1.77257	0.00222991
gene1753	dual specificity protein phosphatase 7-like	-1.47247	0.0163133
gene17533	cholinesterase 2-like	-3.13847	0.00103164
gene17589	chitinase-3-like protein 1	-6.92934	0.0064727
gene17617	phospholipase D alpha 1-like, transcript variant X3	-1.07079	0.0439183
gene17683	uncharacterized LOC113819148	-2.05101	0.000784025
gene17684	-	-2.24828	0.00106916
gene17685	uncharacterized LOC113819150	-1.70466	0.0200445
gene1772	zinc finger protein 628-like	-1.49543	0.00614499
gene17731	uncharacterized LOC113819207	-1.14306	0.000176202
gene17790	uncharacterized LOC113819275, transcript variant X2	-1.84284	0.012026
gene17795	H(+)/Cl(-) exchange transporter 7-like	-1.16316	0.0123502
gene17859	serine hydroxymethyltransferase, cytosolic-like	-1.03926	0.00348891
gene17904	uncharacterized LOC113819408	-6.10835	0.00849624
gene18054	neuronal calcium sensor 2-like	-1.0376	0.000123708
gene18103	B-cell lymphoma/leukemia 11A-like	-1.02305	0.0242411
gene18199	1-aminocyclopropane-1-carboxylate synthase-like protein 1	-2.05453	0.00988406
gene18227	serine/threonine-protein phosphatase 2A catalytic subunit beta isoform-like	-1.4931	0.00155207
gene18237	piggyBac transposable element-derived protein 3-like	-3.27849	0.0129241
gene18307	uncharacterized LOC113819851, transcript variant X1	-1.39761	0.00367569
gene18308	vegetative cell wall protein gp1-like	-1.2767	0.00939713
gene18334	ceramide synthase 2-like, transcript variant X2	-1.41997	0.0193786
gene18413	uncharacterized LOC113819972	-1.65287	0.0131806
gene18414	uncharacterized LOC113819973	-1.22903	0.0327345
gene18415	uncharacterized LOC113819974	-1.78366	2.23396e-05
gene18421	basic leucine zipper and W2 domain-containing protein 1-like, transcript variant X1	-1.01671	0.027843
gene18462	gastrula zinc finger protein XlCGF26.1-like	-2.9836	0.00920656
gene18615	membrane progestin receptor gamma-like, transcript variant X2	-1.28032	0.0316338
gene18624	waprin-Phi3-like	-1.79024	0.0188859
gene18642	matrix metalloproteinase-14-like, transcript variant X1	-1.92097	2.85056e-05
gene18725	uncharacterized LOC113820306	-1.66153	0.0369217
gene18783	uncharacterized LOC113820370, transcript variant X1	-3.27575	1.5316e-06
gene18879	integrin alpha-PS3-like	-1.53165	0.0293015
gene18973	uncharacterized LOC113820575	-2.96301	3.19931e-05
gene19076	uncharacterized LOC113820682, transcript variant X1	-4.27512	0.00506689
gene19080	uncharacterized LOC113820683	-6.1317	0.00405236
gene19098	disintegrin and metalloproteinase domain-containing protein 19-like, transcript variant X3	-1.36183	0.0153842
gene19099	disintegrin and metalloproteinase domain-containing protein 9-like	-2.03104	0.0180487
gene19122	perlucin-like protein	-3.01092	8.25793e-05
gene19123	uncharacterized LOC113820755	-4.22179	1.23931e-05
gene19124	integrin alpha-4-like	-4.03068	2.77873e-05
gene19194	solute carrier family 22 member 20-like	-1.42846	0.00640287
gene19196	solute carrier family 22 member 20-like	-2.9978	0.0338767
gene19264	uncharacterized LOC113820912	-1.49188	0.032937
gene19308	synaptosomal-associated protein 29-like	-1.19803	0.00488054
gene19312	uncharacterized LOC113820961	-1.98444	0.0013662
gene19329	cytochrome P450 9e2-like, transcript variant X1	-1.08255	0.0166335
gene194	uncharacterized LOC113819182	-1.84424	0.0148283
gene19413	uncharacterized LOC113821073	-1.81234	0.00335113
gene19514	centaurin-gamma-1A-like	-2.33694	0.00137534
gene19619	carotenoid isomerooxygenase-like	-1.18296	0.0309741
gene19729	uncharacterized LOC113821426	-2.14098	3.3173e-05
gene19748	branched-chain-amino-acid aminotransferase, cytosolic-like	-2.4191	0.0103516
gene19749	serine/arginine repetitive matrix protein 2-like, transcript variant X2	-1.65025	0.00828374
gene19855	ELKS/Rab6-interacting/CAST family member 1-like	-2.43282	0.0345259
gene19889	ras-related protein Ral-a-like, transcript variant X1	-1.19155	0.000234547
gene19951	beta-1,3-galactosyltransferase 1-like	-4.797	0.0108516
gene19960	nuclear receptor subfamily 4 group A member 2-like, transcript variant X1	-1.55317	0.019523
gene19985	zinc finger X-linked protein ZXDA-like, transcript variant X1	-1.59697	0.0224104
gene19991	-	-1.49537	0.00402274
gene20007	blastula protease 10-like	-4.8651	0.0275609
gene20020	sequestosome-1-like, transcript variant X2	-1.29156	0.0233704
gene2017	uncharacterized LOC113821705	-2.45795	0.00251184
gene20236	venom protease-like	-3.3134	0.0173823
gene20237	-	-1.78416	0.0284407
gene20288	innexin inx2-like, transcript variant X1	-1.42304	0.0243115
gene20289	cytochrome P450 2L1-like, transcript variant X2	-1.74741	0.0155409
gene20428	50 kDa gamma-zein-like	-7.00571	0.0271013
gene20438	uncharacterized LOC113822216	-4.9136	3.41372e-08
gene20444	mucin-5AC-like	-4.00588	9.27128e-09
gene20446	uncharacterized LOC113822222	-1.33157	0.0271808
gene20451	probable chitinase 10	-3.10291	6.18209e-07
gene20452	uncharacterized LOC113822228	-4.26847	4.67972e-07
gene2053	neural cell adhesion molecule 2-like	-3.07407	0.0415941
gene20539	uncharacterized LOC113822323	-2.5883	0.0261093
gene20610	uncharacterized LOC113822399	-6.70372	0.0386169
gene20618	uncharacterized LOC113822412	-1.03134	0.0477625
gene2072	ras-responsive element-binding protein 1-like	-3.7744	0.00578637
gene20794	cytochrome P450 9e2-like, transcript variant X1	-1.16345	0.0198555
gene20874	piggyBac transposable element-derived protein 4-like	-3.03918	0.0023175
gene20930	-	-2.12765	0.0361368
gene20956	uncharacterized LOC113822793	-1.48815	2.49842e-06
gene21023	carboxypeptidase B-like	-1.07162	0.012549
gene2108	-	-2.3252	0.0390725
gene2109	cytochrome P450 9e2-like	-2.24677	0.000325507
gene21103	protein bric-a-brac 1-like, transcript variant X1	-1.11517	0.0286097
gene21255	uncharacterized LOC113823101	-1.81651	0.013659
gene21311	cytochrome P450 4C1-like	-3.41961	2.08768e-09
gene21354	four-domain proteases inhibitor-like	-2.67698	0.00695934
gene21378	pancreatic lipase-related protein 2-like	-1.83783	0.0255458
gene21380	leucine-rich repeat neuronal protein 2-like	-1.14801	0.0148935
gene21400	putative protein TPRXL	-3.54495	0.0185411
gene21460	crustacean hyperglycemic hormone 6-like	-2.79193	0.011607
gene21462	uncharacterized LOC113823335, transcript variant X1	-1.14074	0.0106007
gene2158	uncharacterized LOC113823512, transcript variant X2	-1.06329	0.0330771
gene21649	ethanolamine-phosphate cytidylyltransferase-like	-1.0855	0.0395344
gene21671	cytochrome b5-like	-1.50977	0.0171347
gene21690	uncharacterized LOC113823580	-1.57681	0.000704713
gene21708	TOM1-like protein 2, transcript variant X1	-1.06124	0.0107814
gene21714	UDP-galactose/UDP-glucose transporter 7-like	-1.01563	0.0261869
gene21763	serine/threonine-protein phosphatase 6 regulatory ankyrin repeat subunit B-like	-1.88799	0.0219048
gene21792	uncharacterized LOC113823693	-1.13771	0.0299721
gene21839	trypsin-1-like	-2.11784	9.81686e-05
gene22010	aromatic-L-amino-acid decarboxylase-like	-2.20059	0.0421581
gene22235	eukaryotic translation initiation factor 3 subunit F-like	-1.49302	0.011903
gene22283	zinc finger protein 771-like	-1.51687	0.0319969
gene22338	uncharacterized LOC113824292, transcript variant X1	-1.04823	0.00308412
gene2237	uncharacterized LOC113824434, transcript variant X1	-1.04781	0.0274583
gene22458	trypsin-like	-1.1011	0.0197396
gene2250	uncharacterized LOC113824906	-4.36627	0.00467857
gene22600	ets DNA-binding protein pokkuri-like	-1.19321	0.0305957
gene22650	deformed epidermal autoregulatory factor 1 homolog	-1.52562	0.0387467
gene22723	crustacyanin-A1 subunit-like	-1.86999	0.00286017
gene22724	crustacyanin-A2 subunit-like	-1.38546	0.0356708
gene22726	crustacyanin-A2 subunit-like	-1.90758	0.000611497
gene22727	crustacyanin-A1 subunit-like	-1.86296	0.000669027
gene22728	crustacyanin-A2 subunit-like	-1.30433	0.0140671
gene22729	crustacyanin-C1 subunit-like	-2.25497	0.000834392
gene22732	crustacyanin-C1 subunit-like	-1.7147	0.0103519
gene22733	crustacyanin-A2 subunit-like	-1.80892	0.00847247
gene22734	crustacyanin-C1 subunit-like	-2.07241	0.000607131
gene22738	crustacyanin-A2 subunit-like	-4.17108	0.0226954
gene22740	-	-2.11708	0.00051128
gene22741	crustacyanin-A2 subunit-like	-1.82309	0.000347552
gene22742	crustacyanin-C1 subunit-like	-2.09245	0.000697292
gene22743	-	-4.80936	0.0310544
gene22744	crustacyanin-A2 subunit-like	-4.5662	0.0284861
gene22745	crustacyanin-A1 subunit-like	-2.01887	0.000332406
gene22746	crustacyanin-A2 subunit-like	-2.35272	1.05672e-05
gene22747	crustacyanin-A1 subunit-like	-1.84789	0.000990219
gene22748	crustacyanin-A2 subunit-like	-2.58566	2.77485e-07
gene22749	-	-2.99063	5.86892e-10
gene2275	uncharacterized LOC113825108	-1.00681	0.0262345
gene22750	crustacyanin-A2 subunit-like	-1.89764	0.00105282
gene22763	WD repeat-containing protein 91-like, transcript variant X1	-1.09227	0.000700218
gene23113	uncharacterized LOC113825142, transcript variant X3	-1.27287	0.0109084
gene23117	6-phosphofructo-2-kinase/fructose-2,6-bisphosphatase-like, transcript variant X1	-1.88545	0.00366505
gene23229	uncharacterized LOC113825286	-6.15205	0.0029905
gene23231	uncharacterized LOC113825265	-6.63493	0.0417782
gene23241	uncharacterized LOC113825267	-5.13502	0.017287
gene23244	uncharacterized LOC113825270	-5.92939	0.00802163
gene23249	alpha-crystallin A chain-like	-6.34556	0.013643
gene23269	uncharacterized LOC113825317	-5.63653	0.0461732
gene23346	uncharacterized LOC113825392	-2.4402	0.0450485
gene23347	uncharacterized LOC113825391	-5.50642	0.0086302
gene23387	retinol dehydrogenase 11-like	-1.53233	0.0160249
gene23389	eukaryotic translation initiation factor 4 gamma 2-like, transcript variant X1	-1.18814	0.0493369
gene23409	probable G-protein coupled receptor Mth-like 1	-2.34741	0.0112432
gene23533	sialin-like, transcript variant X1	-1.74786	0.0158126
gene2355	uncharacterized LOC113825882, transcript variant X1	-1.79647	0.00598238
gene2356	IST1 homolog, transcript variant X1	-1.62379	0.0012873
gene23648	clavesin-2-like	-1.77916	0.00331673
gene23658	mannosylglucosyl-3-phosphoglycerate phosphatase-like	-1.24665	0.0323126
gene2366	uncharacterized LOC113826044	-1.15146	0.0105734
gene2372	uncharacterized protein KIAA0930 homolog	-1.8119	0.00090079
gene2373	IST1 homolog	-2.2044	2.50437e-05
gene23735	shematrin-like protein 2	-2.17206	0.0185444
gene23767	kinectin-like	-1.94381	0.0156215
gene23800	uncharacterized LOC113825900	-1.42918	0.0249982
gene23804	alpha-amylase-like	-1.30671	0.00511412
gene23848	uncharacterized LOC113825950	-1.70413	0.0349523
gene23850	uncharacterized LOC113825938	-1.14291	0.000375638
gene23851	uncharacterized LOC113825939	-1.63538	0.0340842
gene23868	peroxisomal N(1)-acetyl-spermine/spermidine oxidase-like	-1.42705	0.0245655
gene23977	phosphoenolpyruvate carboxykinase, cytosolic [GTP]-like, transcript variant X1	-1.42711	0.00268438
gene23978	phosphoenolpyruvate carboxykinase, cytosolic [GTP]-like	-1.19508	0.0117104
gene2404	uncharacterized LOC113826500	-4.12435	9.42376e-06
gene24053	protein enabled homolog, transcript variant X1	-1.05677	0.00498196
gene24061	O-acyltransferase like protein-like	-1.01945	0.0110617
gene24079	proteasome subunit alpha type-6-like	-9.22873	0.0181919
gene24114	harmonin-like	-1.06513	0.00504389
gene24149	uncharacterized protein DKFZp434B061-like, transcript variant X1	-3.08241	9.98191e-05
gene24150	diacylglycerol kinase kappa-like	-2.30188	0.00422383
gene24166	substance-K receptor-like, transcript variant X1	-1.57414	0.00519455
gene24178	exonuclease mut-7 homolog	-1.87317	0.00285714
gene24185	monocyte to macrophage differentiation factor 2-like	-1.21842	0.0071097
gene24192	NPC intracellular cholesterol transporter 1-like, transcript variant X1	-1.39692	0.0215662
gene24198	bifunctional glutamate/proline--tRNA ligase-like	-1.29241	0.0223576
gene24206	brain protein I3-like, transcript variant X3	-1.11641	0.0054289
gene24216	phosphatidate phosphatase LPIN3-like	-1.09402	0.0414027
gene24234	uncharacterized LOC113826360, transcript variant X1	-1.784	0.00469352
gene24273	uncharacterized LOC113826423	-1.62167	0.00990493
gene24367	keratin, type I cytoskeletal 9-like	-2.69844	0.0007682
gene24416	uncharacterized LOC113826583	-3.03354	0.0372838
gene24426	alpha-1-inhibitor 3-like	-2.13593	0.0297401
gene24450	N-arachidonyl glycine receptor-like	-2.18038	0.0128345
gene24472	ADP-ribosylation factor-like protein 5B	-1.76704	0.00368383
gene24473	-	-1.62381	0.000511143
gene24483	SCY1-like protein 2	-1.24277	0.0240834
gene24548	protein disulfide-isomerase A6 homolog	-1.21464	0.00996687
gene24553	uncharacterized LOC113826735	-1.59845	0.00383836
gene24641	treacle protein-like	-1.05247	0.0415604
gene2466	acetylcholine receptor subunit alpha-1-A-like	-1.96248	0.0100664
gene24672	annexin B9-like	-1.49008	0.00994777
gene24698	probable phosphoserine aminotransferase	-2.42437	0.0214631
gene24706	protein alan shepard-like	-1.75191	0.0264567
gene24770	crustacyanin-C1 subunit-like, transcript variant X1	-1.73115	0.0278495
gene24794	transcriptional regulator ATRX homolog	-1.25545	0.0151643
gene24877	uncharacterized LOC113827095	-1.47662	0.0263616
gene251	cystinosin homolog	-1.12895	0.0128452
gene25108	basic leucine zipper and W2 domain-containing protein 1-like	-1.6898	0.00483902
gene25124	actin cytoskeleton-regulatory complex protein pan-1-like	-1.85551	0.00257174
gene25177	anoctamin-8-like	-2.19483	0.00731673
gene25232	uncharacterized LOC113827483	-1.65843	0.000160854
gene25301	thymosin beta-like, transcript variant X1	-1.13503	0.0024431
gene25306	protein argonaute-3-like	-1.05642	0.00965678
gene25370	dual specificity protein phosphatase 7-like	-1.71481	0.00844533
gene254	cysteine sulfinic acid decarboxylase-like	-1.08382	0.00606912
gene25402	uncharacterized LOC113827659	-1.45831	0.03938
gene25458	uncharacterized LOC113827715, transcript variant X1	-2.5849	0.000228031
gene25463	sodium-dependent phosphate transport protein 2B-like	-4.04588	0.0184572
gene25481	MAM and LDL-receptor class A domain-containing protein 1-like	-1.42563	0.0400919
gene25482	MAM and LDL-receptor class A domain-containing protein 2-like	-1.29363	0.034293
gene255	glutamate decarboxylase-like	-2.71961	0.0121665
gene25562	uncharacterized LOC113827854	-2.10275	0.0245772
gene25571	legumain-like	-1.22751	0.0371683
gene25575	uncharacterized LOC113827872, transcript variant X1	-1.77803	0.0493691
gene25579	alpha-1-inhibitor 3-like	-1.24902	0.038273
gene25581	uncharacterized LOC113827878, transcript variant X1	-2.50336	0.0110248
gene25585	uncharacterized LOC113827883	-3.20679	0.0148191
gene25621	rho guanine nucleotide exchange factor 25-like, transcript variant X1	-1.37265	0.00675586
gene25641	wiskott-Aldrich syndrome protein-like, transcript variant X2	-1.001	0.0128786
gene25670	uncharacterized LOC113827978, transcript variant X1	-1.02499	0.00131022
gene25752	peroxisomal N(1)-acetyl-spermine/spermidine oxidase-like	-2.75784	1.17895e-05
gene25753	spermine oxidase-like	-2.64351	9.243e-05
gene25754	peroxisomal N(1)-acetyl-spermine/spermidine oxidase-like	-2.39381	0.0107008
gene25755	uncharacterized LOC113828061	-2.4384	0.00369389
gene25756	uncharacterized LOC113828060	-2.45395	0.011689
gene25757	uncharacterized LOC113828067	-2.53015	0.00589804
gene25759	uncharacterized LOC113828077	-2.45409	0.0467787
gene25794	probable RNA-binding protein 46	-1.18719	0.00907026
gene25795	-	-1.30283	0.00151931
gene25796	probable RNA-binding protein 46	-1.12261	0.00643859
gene25812	uncharacterized LOC113828138	-2.14135	0.0220422
gene25871	EF-hand calcium-binding domain-containing protein 7-like	-1.35746	0.0364177
gene25939	uncharacterized LOC113828271	-1.83906	0.022456
gene25950	glutamate receptor ionotropic, kainate 2-like	-4.16491	0.0030137
gene2596	uncharacterized LOC113828712	-1.4827	0.00363178
gene2602	TBC1 domain family member 14-like	-1.9626	0.0368697
gene26051	flocculation protein FLO11-like, transcript variant X6	-1.99822	0.00106931
gene26193	uncharacterized LOC113828560	-1.46721	0.0127173
gene26202	uncharacterized LOC113828564	-1.47015	0.0101752
gene2626	serine proteinase stubble-like	-1.70833	0.0265459
gene26363	uncharacterized LOC113828748	-2.81903	0.00190707
gene26407	mediator of RNA polymerase II transcription subunit 25-like	-3.66123	0.0342816
gene26461	-	-5.10599	0.0256477
gene26647	serine/arginine repetitive matrix protein 1-like	-5.20027	4.52613e-05
gene26648	uncharacterized LOC113829071, transcript variant X1	-1.49936	0.0407715
gene26692	nucleolar and coiled-body phosphoprotein 1-like	-1.40009	0.039479
gene26722	diacylglycerol kinase 1-like, transcript variant X2	-5.14151	0.0162427
gene26803	peroxisomal N(1)-acetyl-spermine/spermidine oxidase-like	-1.26553	0.0349988
gene26943	pleckstrin homology domain-containing family F member 2-like, transcript variant X1	-1.49	0.00351024
gene26980	soluble guanylate cyclase 88E-like	-4.84551	0.0325418
gene26981	E3 ubiquitin-protein ligase XIAP-like	-1.08269	0.0230394
gene27015	phosphatidylinositol 3,4,5-trisphosphate 3-phosphatase and dual-specificity protein phosphatase PTEN-like, transcript variant X1	-1.72988	0.00800747
gene27019	mediator of RNA polymerase II transcription subunit 16-like	-1.27016	0.0243988
gene2727	proteoglycan 4-like	-1.86322	0.0195658
gene2728	serine/arginine repetitive matrix protein 1-like, transcript variant X1	-1.8866	0.00337607
gene27284	uncharacterized LOC113829772	-1.69828	0.00692043
gene27490	-	-1.09553	0.00105084
gene27499	uncharacterized LOC113830010	-1.18886	0.0399766
gene27516	nucleolar protein 58-like, transcript variant X3	-1.09094	0.000818271
gene27562	parathyroid hormone/parathyroid hormone-related peptide receptor-like	-4.49125	0.0395648
gene27590	collectin-12-like, transcript variant X1	-2.04697	0.0218654
gene27630	uncharacterized LOC113830151	-1.29099	0.0186039
gene27772	uncharacterized LOC113830301	-1.32971	0.0210438
gene27781	mitogen-activated protein kinase kinase kinase kinase 3-like	-2.04815	0.0446739
gene27803	integrin beta-PS-like, transcript variant X3	-2.25476	0.00584446
gene27851	solute carrier family 22 member 7-like	-2.6679	0.0249039
gene27890	uncharacterized LOC113830425	-5.13519	0.0110253
gene27891	uncharacterized LOC113830446	-2.70136	0.0201626
gene27988	uncharacterized LOC113830552, transcript variant X1	-3.01979	0.000372757
gene2800	uncharacterized LOC113800256, transcript variant X1	-2.67765	0.000862144
gene28021	calcium-activated chloride channel regulator 1-like	-1.98754	0.0105949
gene28031	bromodomain-containing protein DDB_G0280777-like, transcript variant X1	-1.61335	0.0276611
gene28049	uncharacterized LOC113830620	-3.64005	2.63816e-07
gene28064	rho guanine nucleotide exchange factor 4-like, transcript variant X1	-1.38466	0.0251465
gene28101	leukocyte elastase inhibitor-like	-1.44186	0.0487122
gene28115	E3 ubiquitin-protein ligase CBL-B-B-like, transcript variant X2	-1.08555	0.0187972
gene28116	putative glutamate synthase [NADPH]	-1.12151	0.0220744
gene28125	uncharacterized LOC113799970	-1.57828	0.0340412
gene28183	uncharacterized LOC113800042	-2.05098	0.00333217
gene28227	uncharacterized LOC113800115	-1.88368	0.0330967
gene28257	-	-2.90231	0.00987436
gene28305	protein kinase C-like	-1.08613	0.00924324
gene28348	uncharacterized LOC113800221	-3.72897	0.0242596
gene28410	caM kinase-like vesicle-associated protein	-1.13866	0.0156869
gene28474	MOB kinase activator-like 3, transcript variant X1	-1.28578	0.031109
gene28481	-	-1.65561	0.00117838
gene28484	uncharacterized LOC113800375	-1.61387	0.0498172
gene28496	serine/arginine repetitive matrix protein 1-like	-7.72207	0.0482375
gene28508	uncharacterized LOC113800397	-2.2616	0.0103238
gene28537	vitelline membrane outer layer protein 1 homolog	-1.52366	0.0114275
gene2857	uncharacterized LOC113800906	-1.60986	0.0101323
gene28666	D-3-phosphoglycerate dehydrogenase-like	-2.66869	0.00252447
gene28678	uncharacterized LOC113800584	-5.73155	2.23228e-09
gene28819	nucleoside diphosphate-linked moiety X motif 8-like	-1.17637	0.010774
gene28829	cuticle protein CP1499-like	-6.04956	0.0233609
gene2883	probable phosphoserine aminotransferase	-2.78373	0.0014877
gene28845	ATP-binding cassette sub-family A member 3-like	-1.0623	0.00198069
gene28848	AT-rich interactive domain-containing protein 1A-like	-1.27291	0.0141313
gene28867	peritrophin-1-like	-1.72743	0.00439568
gene28880	uncharacterized LOC113800833, transcript variant X1	-1.06872	0.0199375
gene28893	uncharacterized LOC113800824	-2.52738	0.0224933
gene28894	uncharacterized LOC113800806	-1.32166	0.00776634
gene28924	innexin inx3-like	-2.34508	0.00473481
gene28925	innexin inx3-like	-2.11692	0.0215184
gene28929	innexin inx2-like	-1.97621	0.0268792
gene29065	triosephosphate isomerase-like	-2.79052	0.0464002
gene292	EF-hand domain-containing protein D2 homolog	-1.64254	0.0192781
gene29246	glutamate-rich WD repeat-containing protein 1-like	-8.81257	0.0241324
gene29342	tyrosine-protein phosphatase 69D-like	-1.88845	0.000188697
gene296	uncharacterized LOC113829478	-2.37259	1.81105e-06
gene29661	molybdenum cofactor sulfurase-like	-1.51282	0.0415572
gene297	uncharacterized LOC113829536	-1.94303	3.68732e-05
gene2972	scavenger receptor class B member 1-like	-1.15346	0.00411823
gene29820	uncharacterized LOC113801845, transcript variant X1	-1.76099	0.0072936
gene29821	uncharacterized LOC113801847	-2.24295	0.013895
gene29824	uncharacterized LOC113801855, transcript variant X1	-2.55847	0.00370666
gene29893	uncharacterized LOC113801930, transcript variant X2	-5.71332	1.19015e-06
gene29903	cation-independent mannose-6-phosphate receptor-like, transcript variant X1	-1.15046	0.00823642
gene30040	probable G-protein coupled receptor 101, transcript variant X2	-1.24826	0.00537537
gene30065	uncharacterized LOC113802124	-4.38904	0.000196453
gene30090	protein phosphatase 1 regulatory subunit 3C-like	-1.004	0.00239151
gene30099	uncharacterized LOC113802137	-2.97946	0.0448601
gene30124	uncharacterized LOC113802196, transcript variant X1	-1.10175	0.048787
gene3013	uncharacterized LOC113802628	-1.98561	0.00198985
gene30136	uncharacterized LOC113802205, transcript variant X1	-1.80143	0.00293303
gene30154	uncharacterized LOC113802228, transcript variant X1	-2.01138	0.0033977
gene30157	proline-rich receptor-like protein kinase PERK9	-1.49926	0.0310178
gene30168	sodium-dependent phosphate transport protein 2B-like	-2.81036	9.96743e-05
gene30169	sodium-dependent phosphate transport protein 2B-like	-2.60632	0.00017343
gene30207	lipopolysaccharide-induced tumor necrosis factor-alpha factor homolog	-1.15439	0.0359868
gene30238	-	-1.71392	0.00441975
gene30319	uncharacterized LOC113802412	-1.16116	0.0477258
gene304	caspase-1-A-like	-1.65629	0.021991
gene30486	cholinesterase 1-like	-4.48659	3.84132e-07
gene30524	-	-6.81118	1.66415e-06
gene30530	silk gland factor 3-like	-1.06317	0.0178291
gene3054	ethanolaminephosphotransferase 1-like	-1.01893	0.000384282
gene30559	uncharacterized LOC113802675	-1.21595	0.0498968
gene3056	uncharacterized LOC113802884	-1.8393	0.00661755
gene30578	uncharacterized LOC113802699	-1.3365	0.0261613
gene3062	protein-methionine sulfoxide oxidase mical3a-like	-1.26496	0.0208257
gene30694	bcl-2-like protein 1	-1.46569	0.0180173
gene30695	inverted formin-2-like	-1.48052	0.0496554
gene30696	inverted formin-2-like	-1.59033	0.039059
gene30697	ninjurin-2-like, transcript variant X1	-1.07147	0.0436297
gene30708	metallophosphoesterase MPPED2-like	-2.79361	0.000551867
gene3167	uncharacterized LOC113802999	-1.74075	0.000601291
gene3229	uncharacterized LOC113803085	-2.61703	0.00785002
gene3234	endochitinase-like	-2.1254	0.00319969
gene324	folliculin-like, transcript variant X2	-1.55824	0.000430243
gene3246	27 kDa glycoprotein-like	-1.11706	0.0287108
gene334	integrin alpha-V-like	-1.45879	0.0296319
gene3425	uncharacterized LOC113803299, transcript variant X1	-3.49214	0.0236196
gene3538	ras-related protein Rab-8B-like, transcript variant X1	-1.77076	0.000751132
gene3637	carbonyl reductase [NADPH] 1-like, transcript variant X2	-2.36419	0.000425099
gene3642	uncharacterized LOC113803537	-1.04032	0.0486327
gene3662	chloride channel protein-like	-1.57269	0.0372892
gene3713	uncharacterized LOC113803609	-1.58269	0.0137491
gene376	proton channel OtopLc-like, transcript variant X1	-1.19681	0.0101661
gene3762	uncharacterized LOC113803662	-1.11219	0.0299825
gene3780	leukocyte elastase inhibitor-like	-2.39099	0.0256258
gene3810	uncharacterized LOC113803707	-1.98496	0.0232853
gene3848	formin-like protein	-1.58156	0.0142949
gene3875	protein sprint-like	-1.03718	0.0332645
gene3952	ovoinhibitor-like	-1.88684	0.0283733
gene3953	ovoinhibitor-like, transcript variant X3	-1.79851	0.00991311
gene4066	ryncolin-1-like	-1.09285	0.00364192
gene4152	uncharacterized LOC113804097	-2.25674	0.0125068
gene4153	uncharacterized LOC113804096	-2.30212	0.0236908
gene4154	biglycan-like	-3.83209	0.000135649
gene4157	uncharacterized LOC113804105	-2.22705	0.0237003
gene4193	serine/threonine-protein phosphatase 6 regulatory ankyrin repeat subunit A-like, transcript variant X1	-1.93432	0.0326907
gene4232	protein phosphatase 1 regulatory subunit 42-like	-2.70656	0.0142345
gene4251	uncharacterized LOC113804202	-3.58695	4.95962e-05
gene4252	speedy protein A-like	-2.12081	0.0381294
gene443	non-histone chromosomal protein 6A-like	-6.8292	0.0325999
gene4570	rhomboid-related protein 2-like, transcript variant X2	-1.11321	0.0049715
gene4614	uncharacterized LOC113804611	-2.96595	0.000542338
gene4649	flotillin-2-like	-2.0135	0.00251987
gene4669	B1-hordein-like, transcript variant X1	-1.24712	0.0298866
gene4670	serine/threonine-protein kinase DCLK1-like, transcript variant X2	-1.74391	0.0105502
gene4715	golgin subfamily A member 6-like protein 6	-1.36243	0.0177886
gene4770	uncharacterized LOC113804795	-3.30233	0.0254386
gene4796	ETS homologous factor-like	-2.69871	0.0324467
gene4798	uncharacterized LOC113804813	-1.08322	0.049751
gene4847	endothelin-converting enzyme 2-like, transcript variant X1	-1.83126	0.00360532
gene4858	U4/U6 small nuclear ribonucleoprotein Prp3-like	-2.79017	0.00642217
gene4882	chondroadherin-like, transcript variant X1	-1.55357	0.0298288
gene4893	SIN3-HDAC complex-associated factor-like, transcript variant X3	-1.15519	0.0328409
gene4900	la-related protein 6-like	-4.28806	4.19485e-07
gene4963	uncharacterized LOC113805014	-6.64185	6.50538e-05
gene4964	probable G-protein coupled receptor Mth-like 4	-2.44914	0.000333515
gene4968	nephrin-like	-4.51569	0.0480949
gene4970	multidrug resistance-associated protein 1-like, transcript variant X1	-2.35512	9.09183e-09
gene498	probable E3 ubiquitin-protein ligase DTX2, transcript variant X1	-1.4612	0.0345652
gene5019	protein sel-1 homolog 2-like	-1.44887	0.00512516
gene5067	programmed cell death protein 6-like, transcript variant X4	-1.73157	1.61769e-05
gene5073	mycophenolic acid acyl-glucuronide esterase, mitochondrial-like	-1.7662	0.00433914
gene5074	mycophenolic acid acyl-glucuronide esterase, mitochondrial-like	-1.40936	0.00367853
gene5079	hexokinase type 2-like, transcript variant X1	-1.73055	0.0229913
gene51	spore coat protein SP65-like	-7.48816	1.39049e-08
gene5110	uncharacterized LOC113805181	-1.33186	0.0386641
gene5134	uncharacterized LOC113805200	-2.42152	0.0112535
gene5178	G-protein coupled receptor Mth-like	-4.35186	0.00012772
gene5226	synaptophysin-like, transcript variant X1	-1.29505	0.0200396
gene5259	uncharacterized LOC113805345	-1.50786	0.032653
gene5307	clavesin-2-like	-1.73171	0.00204785
gene5351	acidic proline-rich protein PRP25-like	-2.71495	0.00154092
gene5364	-	-1.03632	0.00672185
gene5463	uncharacterized LOC113805574	-1.40861	0.0398104
gene55	perlucin-like protein	-1.34148	0.0143114
gene5554	tyrosine-protein phosphatase non-receptor type 4-like	-1.01953	0.0473593
gene5642	uncharacterized LOC113805779	-3.49029	0.0181147
gene5724	programmed cell death 6-interacting protein-like	-1.52332	0.0017625
gene5778	lysozyme-like	-1.61835	0.00822645
gene579	calcium-activated chloride channel regulator 1-like	-1.42058	0.00727005
gene5817	cell wall protein DAN4-like	-1.17453	0.00154244
gene5832	proton-coupled folate transporter-like	-3.36094	0.00298033
gene5833	proton-coupled folate transporter-like	-3.11911	0.000779957
gene5889	glucose-induced degradation protein 4 homolog	-1.97214	0.00377568
gene5938	fibrocystin-L-like	-2.99854	0.00793967
gene5939	fibrocystin-L-like	-2.13345	0.0450326
gene601	uncharacterized LOC113805794	-6.51695	0.00753499
gene6110	uncharacterized LOC113806293, transcript variant X1	-1.10403	0.00178358
gene6111	lactoylglutathione lyase-like, transcript variant X1	-2.49535	0.000105292
gene6116	GTP-binding protein 2-like	-2.05173	0.00381262
gene6131	UDP-glucuronosyltransferase 2B14-like, transcript variant X1	-1.8738	0.00106092
gene6174	von Willebrand factor A domain-containing protein 7-like	-1.68621	0.0422146
gene6189	-	-1.38445	0.000236219
gene6239	AN1-type zinc finger protein 6-like, transcript variant X1	-1.1752	0.0281928
gene6255	schwannomin-interacting protein 1-like, transcript variant X1	-1.9538	0.011858
gene6275	galactosylgalactosylxylosylprotein 3-beta-glucuronosyltransferase P-like	-1.1377	0.00624523
gene631	uncharacterized LOC113806153	-3.39983	0.000514138
gene6409	ankyrin repeat and SOCS box protein 18-like	-3.09423	0.00167439
gene6466	nephrin-like	-2.327	0.000198355
gene651	anti-lipopolysaccharide factor-like	-5.58466	0.00143
gene6545	molybdenum cofactor sulfurase-like, transcript variant X1	-1.03646	0.0195359
gene6554	uncharacterized LOC113806768	-2.28281	0.0172509
gene6798	prestin-like, transcript variant X1	-1.26705	0.0480655
gene6819	proteoglycan 4-like	-5.24354	2.54348e-12
gene6820	probable cation-transporting ATPase 13A3	-1.14337	0.015176
gene6876	alpha,alpha-trehalose-phosphate synthase [UDP-forming]-like	-1.53195	0.0100526
gene6886	tubulin-specific chaperone D-like, transcript variant X1	-1.05797	0.0269146
gene6909	charged multivesicular body protein 1b-like	-1.56656	0.00121018
gene694	protein argonaute-3-like	-1.10122	0.0065597
gene6950	hepatitis A virus cellular receptor 1-like	-1.31042	0.0333124
gene6952	beta-1,3-glucan-binding protein	-1.46099	0.0208408
gene6990	protein IMPACT-like	-1.26535	0.00576638
gene704	acyl-coenzyme A synthetase ACSM3, mitochondrial-like	-1.14792	0.0451001
gene705	uncharacterized LOC113806966, transcript variant X1	-1.53569	1.26455e-06
gene709	mucin-19-like	-3.01404	0.00328284
gene7228	putative uncharacterized oxidoreductase C513.07	-1.18249	0.0158737
gene7299	carboxypeptidase B-like	-1.34824	0.0172369
gene732	uncharacterized LOC113807251	-2.10703	0.00192439
gene7348	protein trapped in endoderm-1-like, transcript variant X1	-1.33073	0.0212473
gene7392	leucine-rich repeat extensin-like protein 3	-3.96894	1.18657e-08
gene7504	uncharacterized LOC113807834	-1.8066	0.0365623
gene7505	uncharacterized LOC113807835, transcript variant X1	-2.06661	0.0195314
gene7506	uncharacterized LOC113807836, transcript variant X1	-2.69409	0.00803582
gene7510	probable G-protein coupled receptor AH9.1	-1.71791	0.0172898
gene7545	cytohesin-1-like, transcript variant X1	-1.29954	0.0273226
gene7569	uncharacterized LOC113807908	-1.56695	0.0380835
gene7572	regucalcin-like	-2.71252	0.00217995
gene763	low-density lipoprotein receptor-related protein 8-like, transcript variant X2	-1.12103	0.0491135
gene7634	transmembrane protein 19-like, transcript variant X1	-1.28164	0.0215521
gene7728	uncharacterized LOC113808072	-4.58091	0.00549525
gene774	uncharacterized LOC113807818	-1.85741	0.00479479
gene7780	early growth response protein 1-like, transcript variant X1	-3.18073	9.17582e-05
gene7840	uncharacterized LOC113808206, transcript variant X1	-1.49655	0.0106237
gene7891	run domain Beclin-1-interacting and cysteine-rich domain-containing protein-like	-1.1185	0.0417307
gene7947	uncharacterized peptidase C1-like protein F26E4.3	-2.30046	0.000385594
gene7980	transmembrane protein 50A-like	-1.69617	5.44436e-05
gene8108	uncharacterized LOC113808505	-1.36401	0.0251766
gene8133	ribonuclease H1-like	-1.26758	0.0471623
gene8196	uncharacterized LOC113808602, transcript variant X1	-1.84477	0.0483428
gene8265	serine/arginine-rich splicing factor 3-like	-2.82648	0.0498524
gene8482	uncharacterized LOC113808902	-6.98265	7.6455e-06
gene8522	forkhead box protein K2-like	-1.19074	0.0297696
gene8541	apolipoprotein D-like	-2.12742	0.0312443
gene8568	uncharacterized LOC113809022, transcript variant X1	-1.3785	0.00701828
gene8606	acylcarnitine hydrolase-like	-2.58592	8.95839e-05
gene8619	facilitated trehalose transporter Tret1-like	-1.59794	0.0258743
gene8674	uncharacterized LOC113809126	-4.91697	0.00154583
gene8695	uncharacterized LOC113809156	-2.60106	0.0135063
gene8745	uncharacterized LOC113809210, transcript variant X1	-1.61953	0.0123666
gene8786	cholinesterase 1-like, transcript variant X2	-2.81034	0.000137265
gene8788	esterase FE4-like	-3.40879	2.76737e-05
gene8825	uncharacterized LOC113809288	-6.8372	0.00197049
gene8873	venom toxin OcyC11-like	-1.79204	0.00789163
gene8892	dual oxidase-like	-1.51862	0.0496639
gene892	uncharacterized LOC113809034	-1.27871	0.0200912
gene8938	rap1 GTPase-activating protein 1-like	-1.96711	0.000700942
gene896	myosin-11-like, transcript variant X1	-1.34755	0.02744
gene8968	Krueppel-like factor 2, transcript variant X2	-1.03227	0.00958657
gene901	copine-8-like, transcript variant X1	-1.13694	0.029558
gene9041	pro-resilin-like	-2.08917	0.027845
gene9046	pro-resilin-like, transcript variant X2	-2.12434	0.0150018
gene9047	pro-resilin-like	-2.76602	0.0347041
gene9081	uncharacterized LOC113809577	-3.28954	0.0321189
gene9097	calpain-5-like	-2.43115	9.68502e-05
gene9099	ras-like protein 2, transcript variant X1	-1.31583	0.0252549
gene9121	inositol-tetrakisphosphate 1-kinase-like	-1.03691	0.0363179
gene9125	endoglucanase E-4-like	-1.56513	0.041584
gene9129	superoxide dismutase [Cu-Zn]-like, transcript variant X3	-1.75766	0.00125553
gene9163	suppressor of fused homolog, transcript variant X1	-1.54843	0.0048342
gene9187	alpha-1-inhibitor 3-like	-2.39513	0.00532437
gene9207	uncharacterized LOC113809712, transcript variant X1	-1.65919	0.0186445
gene9208	uncharacterized LOC113809714	-1.40418	0.0105257
gene9269	tyrosine-protein phosphatase non-receptor type 14-like	-1.35664	0.00477799
gene9296	flocculation protein FLO11-like	-1.45851	0.026414
gene9297	uncharacterized LOC113809808	-2.1359	0.0152939
gene9298	peritrophin-1-like	-3.96174	2.61105e-06
gene9423	beta,beta-carotene 15,15'-dioxygenase-like, transcript variant X1	-2.26324	0.0113009
gene9506	zonadhesin-like	-1.20485	0.00643249
gene9507	uncharacterized LOC113810052	-1.41226	0.0163357
gene9508	-	-2.92075	0.000114303
gene9511	peritrophin-1-like	-1.614	0.00330097
gene9526	uncharacterized LOC113810066	-1.23393	0.00414595
gene9696	uncharacterized LOC113810260	-1.74585	6.46915e-06
gene9872	F-actin-monooxygenase MICAL2-like	-1.36393	0.0261488
gene998	innexin inx2-like	-1.12638	0.016877
