# Supplementary material for: Comprehensive Transcriptomic and Metabolomic Analysis of the Litopenaeus vannamei Hepatopancreas After WSSV Challenge
Source: Front Immunol. 2022 Feb 10;13:826794. doi: 10.3389/fimmu.2022.826794 (PMC8867067; doi:10.3389/fimmu.2022.826794)
Supplement: Supplementary file 7 [file Table_5.xlsx]

## Sheet: Table S5
Table S5 Description of the up-regulated DEGs in N vs P48 group
Gene_id	Gene description	Log2FC(P48/N)	Pvalue
gene10013	uncharacterized LOC113810603	1.79648	0.0288812
gene10129	uncharacterized LOC113810733	1.71917	3.80017e-05
gene1015	uncharacterized LOC113810683, transcript variant X1	1.85465	0.0485915
gene10206	uncharacterized LOC113810810	1.59233	0.0145112
gene10252	uncharacterized LOC113810874, transcript variant X2	4.70155	0.0388751
gene10339	ADP-ribosylation factor-like protein 4C	1.02076	0.0392157
gene10429	uncharacterized LOC113811069, transcript variant X1	1.55552	0.00347287
gene10515	mucin-5AC-like	3.67234	0.0177023
gene10528	uncharacterized LOC113811177	2.17737	0.0342696
gene10695	protein dimmed-like	1.26867	0.022889
gene10811	centrosomal protein of 131 kDa-like	1.00285	0.0359264
gene10858	vitellogenin receptor-like	1.41942	0.00411748
gene10861	low-density lipoprotein receptor-like	1.50162	1.3425e-05
gene10866	proline-rich protein 36-like	1.72857	0.00219226
gene10909	nudix hydrolase 20, chloroplastic-like	1.29481	0.045444
gene10914	uncharacterized LOC113811607	1.28733	0.00330723
gene10936	uncharacterized LOC113811633	1.008	0.00428722
gene10989	trypsin-1-like	2.17047	0.0104961
gene11014	pro-resilin-like, transcript variant X2	3.10789	0.00610623
gene11016	pro-resilin-like	5.81665	0.0224073
gene11105	flocculation protein FLO11-like	5.1638	0.0200265
gene11257	trypsin-1-like	1.98551	0.0158519
gene11299	uncharacterized LOC113812040	3.20687	0.000591068
gene1136	antileukoproteinase-like	3.15147	0.0126338
gene11473	-	1.42231	1.0277e-11
gene11508	uncharacterized LOC113812270	1.44442	0.0136192
gene11529	uncharacterized LOC113812285	5.39489	0.0290259
gene11627	uncharacterized LOC113812405	6.18677	0.0376128
gene11628	uncharacterized LOC113812401	5.29504	0.0456096
gene1167	zinc finger MIZ domain-containing protein 1-like, transcript variant X1	1.47144	8.1036e-05
gene11674	vegetative cell wall protein gp1-like, transcript variant X1	4.10948	0.0220581
gene11710	uncharacterized LOC113812495	1.51402	0.0245436
gene11761	prostaglandin reductase 1-like	1.0346	0.00069123
gene11773	-	1.88328	0.0426393
gene12017	transforming growth factor-beta-induced protein ig-h3-like	1.18157	0.0155537
gene12096	uncharacterized LOC113812908	1.65164	0.0468025
gene12106	glutamate [NMDA] receptor subunit 1-like	2.67872	0.00957037
gene12113	eukaryotic translation initiation factor 5B-like	1.05587	0.049307
gene1212	uncharacterized LOC113812882	2.44605	0.00190872
gene12205	uncharacterized LOC113813047	2.49731	1.98337e-05
gene12221	uncharacterized LOC113813062	2.33672	0.0274804
gene1234	actin-2, muscle-specific-like	6.74812	0.00596502
gene12415	XK-related protein 6-like	1.43713	0.00376814
gene12537	palmitoyl-protein thioesterase 1-like	1.37267	0.00326309
gene12608	WSC domain-containing protein 1-like	1.36581	0.00747948
gene12636	troponin C-like, transcript variant X1	1.15941	0.0307912
gene12660	uncharacterized LOC113813558	1.58524	0.0230018
gene1270	probable phospholipid-transporting ATPase IF	1.0157	0.0208402
gene12711	uncharacterized LOC113813623, transcript variant X1	2.81875	0.000803245
gene12862	trypsin-1-like	1.67025	3.53391e-05
gene12957	heme-binding protein 2-like	1.70887	0.0123672
gene12958	heme-binding protein 2-like	2.57721	0.00129777
gene12959	heme-binding protein 2-like	2.87174	6.14035e-06
gene12960	heme-binding protein 2-like, transcript variant X1	3.70628	0.00591568
gene12962	heme-binding protein 2-like	3.72177	7.32081e-05
gene12966	heme-binding protein 2-like	2.45278	0.000137917
gene12968	heme-binding protein 2-like, transcript variant X1	2.67165	0.00117188
gene13244	keratin-associated protein 16-1-like	1.17691	0.00603151
gene13249	uncharacterized LOC113814204	1.83561	0.000125119
gene13368	dentin sialophosphoprotein-like	2.54633	0.00049346
gene13380	transient receptor potential cation channel subfamily A member 1 homolog	1.54971	0.000136595
gene13409	uncharacterized LOC113814380	1.13294	0.0457576
gene13496	dual oxidase maturation factor 1-like, transcript variant X2	3.67469	3.93725e-07
gene13499	-	2.09447	0.00408425
gene13538	protein obstructor-E-like	3.13182	0.0110625
gene13542	-	5.54586	0.0162158
gene13543	protein obstructor-E-like	5.05576	0.00528797
gene13772	sodium- and chloride-dependent glycine transporter 1-like	2.00905	0.00290152
gene13773	-	2.42588	0.00167853
gene13790	uncharacterized LOC113814803	1.13546	0.0164722
gene13877	protein Skeletor, isoforms B/C-like	3.29609	4.23888e-06
gene13905	putative inorganic phosphate cotransporter, transcript variant X1	1.48416	0.00687239
gene13939	uncharacterized LOC113814978	2.56805	3.98876e-06
gene13940	kinase D-interacting substrate of 220 kDa B-like	4.65566	0.0077447
gene1401	metalloreductase STEAP4-like	3.11522	0.000766062
gene14078	-	1.00958	0.0407817
gene14080	actin-2, muscle-specific-like, transcript variant X2	1.27881	0.0267103
gene14207	phosphonoacetaldehyde hydrolase-like	2.23288	1.98104e-05
gene14256	excitatory amino acid transporter 3-like, transcript variant X1	1.46955	0.000823681
gene14356	trihydrophobin-like	2.57124	0.0145602
gene14362	histone H2A-like	4.71031	0.0322383
gene14389	multiple coagulation factor deficiency protein 2 homolog	1.60773	3.13851e-06
gene14459	trypsin-1-like	3.23303	1.66224e-08
gene14460	trypsin-1-like	2.60257	9.61735e-06
gene14463	trypsin-1-like	3.61411	1.96712e-06
gene14464	trypsin-1-like	2.80774	1.15843e-06
gene14465	trypsin-1-like	2.70978	1.52126e-06
gene14466	-	2.59115	7.62927e-05
gene14467	-	3.1059	2.81619e-17
gene14468	trypsin-1-like	2.12159	9.93024e-05
gene14554	ladderlectin-like	2.83492	1.05093e-06
gene14568	uncharacterized LOC113815663	6.35584	0.0115977
gene14620	serine/threonine-protein phosphatase 6 regulatory ankyrin repeat subunit C-like	1.23241	0.0395081
gene14621	ankyrin-1-like	1.33125	0.00200571
gene14654	molt-inhibiting hormone-like, transcript variant X1	2.18849	0.00920216
gene14732	-	2.38737	0.000336403
gene14761	slit homolog 2 protein-like	1.78005	0.000214264
gene14853	sarcalumenin-like, transcript variant X1	1.05666	0.0296811
gene15055	uncharacterized LOC113816231	5.77857	0.0137016
gene15058	uncharacterized LOC113816234	5.19345	0.00639661
gene151	exosome complex component RRP41-like	1.25295	0.0131673
gene15214	uncharacterized LOC113816403, transcript variant X4	2.74428	0.000409061
gene15220	uncharacterized LOC113816406	2.18774	0.000504642
gene15221	uncharacterized LOC113816407	2.03155	0.00351428
gene1523	uncharacterized LOC113816193	1.86606	0.0474836
gene15236	uncharacterized LOC113816408	1.57163	0.000523154
gene15247	uncharacterized LOC113816395	3.25046	0.0288185
gene15335	UNC93-like protein, transcript variant X1	1.53376	0.0109827
gene15433	uncharacterized LOC113816665	2.89668	0.0298212
gene15443	uncharacterized LOC113816671	2.46145	0.0340689
gene15508	calphotin-like	1.19148	0.000248231
gene15524	uncharacterized LOC113816748	1.06778	0.00714112
gene15546	major facilitator superfamily domain-containing protein 6-like	1.18686	0.0219999
gene15610	uncharacterized LOC113816832	1.87254	0.00596425
gene15672	nocturnin-like	1.18184	0.0254745
gene1568	uncharacterized LOC113816666	2.97521	0.0200653
gene15746	urotensin-2 receptor-like	4.94102	0.00676829
gene15753	uncharacterized LOC113816998, transcript variant X4	1.14522	0.0122073
gene15778	arylsulfatase I-like	1.89177	0.000495324
gene15809	calmodulin-beta-like	3.38917	0.0221556
gene15810	uncharacterized LOC113817063	6.26798	0.001136
gene15836	chymotrypsin BI-like	1.22492	0.00648777
gene15844	uncharacterized LOC113817097	1.32721	0.0437086
gene15854	transducin-like enhancer protein 4	1.11754	0.00638311
gene15945	-	2.30177	7.92588e-06
gene15989	-	2.78615	0.00130482
gene16021	glycine-rich cell wall structural protein-like	8.52274	1.76831e-07
gene16124	ESX-1 secretion-associated protein EspB-like	2.02467	0.00307109
gene16135	major facilitator superfamily domain-containing protein 1-like	1.25266	0.0240381
gene16149	dimethylglycine dehydrogenase, mitochondrial-like	2.09104	0.000296043
gene16150	betaine--homocysteine S-methyltransferase 1-like	2.56364	0.000820782
gene16176	UDP-glucose 4-epimerase-like	1.29132	0.0447473
gene16259	alkaline phosphatase-like	2.07624	2.86639e-05
gene16260	uncharacterized LOC113817523	1.8643	0.00278571
gene16305	uncharacterized LOC113817607	2.45905	0.000118034
gene16318	aminopeptidase N-like	1.70429	0.0195478
gene1641	uncharacterized LOC113817706, transcript variant X1	5.07669	0.000403137
gene16548	cytosolic 10-formyltetrahydrofolate dehydrogenase-like	1.60286	0.0224264
gene16577	nyctalopin-like	1.18572	0.00548653
gene16640	GMP reductase 2-like	1.08707	0.0127323
gene16891	eukaryotic translation initiation factor 3 subunit J-like	1.03677	0.0409029
gene16909	uncharacterized LOC113818298	1.0902	0.0437999
gene16924	uncharacterized LOC113818306	8.58632	0.0280098
gene17103	uncharacterized LOC113818509	4.51402	0.000459018
gene17123	protein big brother-like, transcript variant X1	1.10131	0.0306556
gene17133	carboxypeptidase B-like	1.10272	0.00545727
gene17169	uncharacterized LOC113818560	2.80597	0.0327869
gene17235	venom dipeptidyl peptidase 4-like	1.23741	0.0472742
gene17239	venom dipeptidyl peptidase 4-like	1.14045	0.0234029
gene17260	facilitated trehalose transporter Tret1-like	4.99551	0.0191286
gene17300	uncharacterized LOC113818724	3.9161	0.0104943
gene17348	prostaglandin reductase 1-like	2.31644	0.00124235
gene1737	cell division cycle and apoptosis regulator protein 1-like	1.09626	0.0156291
gene17398	excitatory amino acid transporter 1-like	2.0031	0.000151876
gene17522	uncharacterized LOC113818965	1.63775	0.0214206
gene17606	glycine-rich protein-like, transcript variant X1	6.41466	0.00784442
gene17669	adhesive plaque matrix protein-like	6.50888	0.0238511
gene17739	neutral ceramidase-like, transcript variant X2	1.48933	0.00259073
gene17872	uncharacterized LOC113819364	1.43816	0.000996618
gene17896	uncharacterized LOC113819401	6.59299	0.021074
gene18037	uncharacterized LOC113819562	1.56341	0.044341
gene18042	polyubiquitin-like	1.06838	0.0498126
gene18200	uncharacterized LOC113819736	2.29439	0.00619048
gene18420	fibroin heavy chain-like	6.03468	0.0461353
gene18435	uncharacterized LOC113819998	6.29186	0.00221215
gene18465	protein krueppel-like	4.98068	0.0164237
gene18482	putative glucosylceramidase 4	1.01991	0.0350076
gene18500	snaclec 6-like	1.86834	0.000138551
gene18547	uncharacterized LOC113820122	5.04527	2.24394e-12
gene18692	zinc finger protein 629-like	6.33247	6.37747e-05
gene18708	uncharacterized LOC113820295	4.40995	0.00774176
gene18841	pro-resilin-like	5.09469	0.0340373
gene18882	-	1.26808	0.0340204
gene18988	glycine-rich cell wall structural protein 1.8-like	6.50888	0.0238511
gene19000	uncharacterized LOC113820614	1.16331	0.0379111
gene1912	uncharacterized LOC113820634	1.07286	0.0019109
gene19158	probable low-specificity L-threonine aldolase 2	1.00964	0.00102502
gene19215	uncharacterized LOC113820872	4.26233	0.00690177
gene19220	uncharacterized LOC113820883	1.10097	0.0192121
gene19344	uncharacterized LOC113820992	4.90839	0.0188727
gene19365	uncharacterized LOC113821024, transcript variant X2	2.80221	0.000334522
gene19375	E3 ubiquitin-protein ligase RNF220-like	2.69434	0.00518898
gene1942	ETS homologous factor-like	1.40946	0.0320724
gene19762	glycine, alanine and asparagine-rich protein-like	6.35584	0.0115977
gene19837	sucrase-isomaltase, intestinal-like	1.13406	0.0235833
gene19895	uncharacterized protein F12A10.7-like	5.21377	3.24486e-12
gene19919	serine/arginine repetitive matrix protein 2-like	1.66718	0.0461721
gene19945	kynurenine/alpha-aminoadipate aminotransferase, mitochondrial-like	1.70961	0.0198723
gene19961	dual oxidase-like	3.89978	0.0136765
gene20039	uncharacterized LOC113821767, transcript variant X2	5.30168	0.0379856
gene201	protein patched homolog 2-like	1.53461	0.00822228
gene20169	uncharacterized LOC113821876	7.93582	0.0423216
gene20262	uncharacterized LOC113822018	2.43963	0.0261856
gene20273	uncharacterized LOC113822029	3.87005	0.0378088
gene20463	uncharacterized LOC113822285, transcript variant X1	6.50307	0.00908503
gene20476	uncharacterized LOC113822245	1.35109	0.0190938
gene20634	glycine-rich cell wall structural protein-like	5.16383	0.0125767
gene20648	rho-related BTB domain-containing protein 1-like	1.50151	0.0274959
gene20695	ubiquitin-40S ribosomal protein S27a-like	1.3755	0.0179209
gene2085	zinc finger protein 628-like	2.29513	0.0335968
gene20918	glycine N-methyltransferase-like, transcript variant X1	1.51981	0.0182432
gene20975	uncharacterized LOC113822805	1.41582	0.00198375
gene21074	sarcosine dehydrogenase, mitochondrial-like	1.17548	0.00864014
gene21114	neurotrophin 1-like	6.5655	0.0219489
gene21175	alpha-(1,6)-fucosyltransferase-like	3.45589	0.0015553
gene21176	alpha-(1,6)-fucosyltransferase-like	6.71107	0.000453458
gene21177	alpha-(1,6)-fucosyltransferase-like	2.92423	0.0457339
gene21230	uncharacterized LOC113823074	1.5841	0.00611156
gene21231	uncharacterized LOC113823067	1.96457	0.0151553
gene21232	-	4.75536	2.69786e-05
gene21235	uncharacterized LOC113823068	3.08418	0.00510291
gene21236	uncharacterized LOC113823076	1.32505	0.000811222
gene21237	uncharacterized LOC113823075, transcript variant X1	1.14104	0.0133869
gene21308	probable glutamate receptor	5.07437	0.0155961
gene21417	6-pyruvoyl tetrahydrobiopterin synthase-like	1.31189	0.027008
gene21436	estradiol 17-beta-dehydrogenase 8-like	1.96172	0.000281907
gene21438	estradiol 17-beta-dehydrogenase 8-like	1.13775	0.00206969
gene21480	-	1.70341	0.000753755
gene21514	adhesive plaque matrix protein-like	5.36221	0.0417736
gene21592	succinate dehydrogenase [ubiquinone] iron-sulfur subunit, mitochondrial-like	1.76313	0.0186611
gene21710	glycoprotein-N-acetylgalactosamine 3-beta-galactosyltransferase 1-like	3.23745	0.0425026
gene21716	uncharacterized LOC113823614	3.76756	0.000835363
gene21729	-	1.5707	0.00448214
gene21769	uncharacterized LOC113823703	1.03687	0.0018394
gene2178	-	1.47632	0.0378823
gene21780	grpE protein homolog 1, mitochondrial-like	1.10794	0.00273999
gene21789	uncharacterized LOC113823695, transcript variant X12	1.27985	0.00521322
gene2179	-	3.55022	1.2459e-07
gene21790	uncharacterized LOC113823671	1.21146	0.00394529
gene2180	trypsin-1-like, transcript variant X4	2.78643	5.78129e-06
gene21802	gamma-interferon-inducible lysosomal thiol reductase-like	1.04015	0.000733552
gene2181	trypsin-1-like	2.55757	0.000904708
gene21811	E3 ubiquitin-protein ligase Hakai-like	1.80558	3.40303e-06
gene2182	trypsin-1-like	1.68767	0.011389
gene21881	-	2.22285	0.00585136
gene21897	uncharacterized PE-PGRS family protein PE_PGRS10-like	5.85563	0.0253697
gene21905	-	5.70518	0.0127871
gene21927	TRPM8 channel-associated factor 3-like	1.97523	0.012676
gene21933	uncharacterized LOC113823846, transcript variant X1	1.34085	0.0232634
gene21935	uncharacterized LOC113823863	2.29306	0.00664922
gene22267	abscisic acid and environmental stress-inducible protein-like	6.53747	0.0228734
gene22434	uncharacterized LOC113824399	1.01738	0.0495611
gene22477	cuticular protein 47Eg-like	5.95092	0.0220014
gene22575	beta-1,4-N-acetylgalactosaminyltransferase bre-4-like	2.23829	3.01585e-05
gene22593	cell wall protein IFF6-like	6.02313	0.00421967
gene22759	solute carrier family 22 member 20-like, transcript variant X2	1.4487	0.0243608
gene228	WAS/WASL-interacting protein family member 3-like	4.99418	0.016586
gene22890	uncharacterized LOC113824888	6.05253	1.40687e-12
gene22902	probable chitinase 2	1.61969	0.0269281
gene22939	cuticle protein AMP1A-like	4.44356	0.00863456
gene23014	facilitated trehalose transporter Tret1-like	5.49196	0.0269953
gene23052	uncharacterized LOC113825072	1.44684	0.000228721
gene23201	uncharacterized LOC113825226	2.8285	0.0394938
gene23315	DNA helicase MCM9-like	1.36055	0.049383
gene23362	methanethiol oxidase-like	1.27214	0.00680412
gene23501	zinc finger protein 665-like	1.39301	0.0216623
gene23519	flocculation protein FLO11-like	5.59928	0.0312384
gene23528	sulfotransferase 1 family member D1-like	1.02984	0.0499395
gene23614	tyrosine-protein phosphatase 10D-like	1.22975	0.0404227
gene23620	soluble scavenger receptor cysteine-rich domain-containing protein SSC5D-like	2.94682	0.0239574
gene23660	heat shock 70 kDa protein cognate 4-like	1.60798	0.0164911
gene23755	gamma-butyrobetaine dioxygenase-like	4.2694	0.00552272
gene2378	protein mothers against dpp-like	2.12194	0.0113672
gene23849	uncharacterized LOC113825952, transcript variant X1	1.3736	0.0109852
gene23857	leukocyte elastase inhibitor-like	2.09307	0.00621879
gene23949	UNC93-like protein	1.40958	0.000513774
gene23979	carboxypeptidase B-like	1.24707	0.00188487
gene24023	transient receptor potential channel pyrexia-like	1.14464	0.000355523
gene24036	uncharacterized LOC113826166	1.31155	0.0277408
gene24239	lysoplasmalogenase-like, transcript variant X2	1.14228	0.0447257
gene24327	basic proline-rich protein-like, transcript variant X1	2.08508	0.00612327
gene24329	photoreceptor-specific nuclear receptor-like	1.43793	0.0413434
gene24374	uncharacterized LOC113826554	1.86602	0.020376
gene24390	serine/threonine-protein kinase pim-1-like	1.49786	0.00418799
gene24430	uncharacterized LOC113826596	1.949	0.0245099
gene24528	extensin-like	2.45627	1.27575e-08
gene24637	cubilin-like	5.58255	0.0364261
gene24644	FUN14 domain-containing protein 1A-like, transcript variant X1	1.14405	4.47762e-05
gene24691	X-linked retinitis pigmentosa GTPase regulator-like, transcript variant X1	5.56794	0.0030605
gene24718	uncharacterized LOC113826916	5.18	0.00753406
gene24741	uncharacterized transmembrane protein DDB_G0289901-like	6.38852	0.0283689
gene2483	C-type lectin domain family 17, member A-like	2.71046	1.4656e-19
gene24891	uncharacterized LOC113827108	2.52203	0.00994911
gene24908	uncharacterized LOC113827121	2.04449	0.0496328
gene2491	dipeptidyl peptidase 1-like	1.6951	0.00252595
gene24913	uncharacterized LOC113827125	1.88071	0.0222444
gene2492	dipeptidyl peptidase 1-like	2.06284	0.000364703
gene2494	dipeptidyl peptidase 1-like	3.25178	2.04183e-07
gene2495	dipeptidyl peptidase 1-like	1.2269	0.0320829
gene24951	oplophorus-luciferin 2-monooxygenase non-catalytic subunit-like	1.27184	0.00406317
gene25069	protein SLG1-like	5.01547	0.0123391
gene25099	putative cyclin-dependent serine/threonine-protein kinase DDB_G0272797/DDB_G0274007	4.73017	0.0317293
gene25113	uncharacterized LOC113827351	2.5063	0.00325435
gene25148	C-type lectin domain family 17, member A-like	4.65118	0.047743
gene25199	glycine receptor subunit alpha-2-like	4.42166	0.0019155
gene25317	serine/arginine-rich splicing factor SR45-like	1.64771	0.0480618
gene25368	uncharacterized LOC113827641	2.79128	1.59698e-05
gene25375	serine/threonine-protein phosphatase 6 regulatory ankyrin repeat subunit C-like	1.48675	0.00730206
gene2552	pupal cuticle protein Edg-84A-like	5.21729	0.0259624
gene25567	legumain-like	2.47373	0.00271588
gene25745	uncharacterized LOC113828049	3.42923	0.0392105
gene25886	uncharacterized protein C15orf39-like	4.75018	0.0480666
gene25895	carbohydrate sulfotransferase 10-like	2.14171	0.0384945
gene25945	uncharacterized LOC113828277, transcript variant X2	1.22837	0.0199782
gene25949	ankyrin repeat domain-containing protein 29-like	1.70043	0.0370134
gene25999	uncharacterized LOC113828338	4.46705	0.0143221
gene26049	type-2 ice-structuring protein-like	3.6678	0.00213177
gene26364	uncharacterized LOC113828747, transcript variant X1	5.27417	0.00754936
gene26426	uncharacterized LOC113828841	1.03253	0.0146242
gene26615	uncharacterized LOC113829032, transcript variant X1	2.03928	0.0394489
gene26751	poly [ADP-ribose] polymerase 3-like	1.20948	0.00408296
gene26818	uncharacterized LOC113829246	1.92336	0.00117349
gene26843	liver carboxylesterase 2-like, transcript variant X2	1.04756	0.000692819
gene26918	uncharacterized LOC113829344	2.75727	0.0306145
gene26988	peroxidase-like	7.02622	0.000574877
gene27039	protein takeout-like	5.24677	0.0400684
gene2709	villin-1-like	1.00086	0.00024512
gene27336	uncharacterized LOC113829824	5.09951	1.1592e-05
gene27570	transient receptor potential cation channel subfamily A member 1 homolog	2.99036	0.0191644
gene27591	putative uncharacterized protein MYH16, transcript variant X1	1.47333	0.0189314
gene2761	serine/arginine repetitive matrix protein 1-like	1.81841	0.0304732
gene27621	cadherin-23-like	1.89621	0.0392355
gene2765	uncharacterized LOC113830551	1.1713	0.0435519
gene27655	cuticle protein CP14.6-like	5.38612	0.049495
gene27656	cuticle protein AMP1A-like	5.86184	0.0186218
gene27678	cuticle protein CP14.6-like	6.09793	0.0142303
gene27735	cuticle protein 7-like, transcript variant X1	6.32435	0.0310738
gene27793	protein rhomboid-like	2.74522	0.00427775
gene27794	uncharacterized LOC113830342, transcript variant X1	1.01916	0.00500541
gene2782	uncharacterized LOC113800119	7.71965	8.82675e-09
gene27887	AFG3-like protein 2	1.09128	0.0068098
gene27898	probable chitinase 2	2.22387	0.00746943
gene27953	uncharacterized LOC113830514	2.99767	0.032988
gene280	extensin-like	6.38758	0.0110147
gene28038	uncharacterized LOC113830612	1.90668	0.0089978
gene28039	amino acid transporter AVT1B-like	2.03163	0.0212906
gene28106	nucleolar protein dao-5-like	4.296	0.0268284
gene28135	uncharacterized LOC113799983	1.28128	0.0204066
gene28194	M-phase inducer phosphatase-like, transcript variant X1	1.09723	0.0273624
gene28222	uncharacterized LOC113800067	5.72086	0.0175282
gene28223	uncharacterized LOC113800081	5.96296	0.00926173
gene28248	peritrophin-1-like	1.37001	0.000789309
gene28249	uncharacterized LOC113800117, transcript variant X1	2.21979	0.000526006
gene28254	uncharacterized LOC113800107, transcript variant X1	2.3177	1.66388e-07
gene28364	caspase-1-like, transcript variant X1	1.30911	0.0257659
gene28395	-	1.03303	0.0340751
gene28407	actin cytoskeleton-regulatory complex protein pan1-like	1.22685	0.00319831
gene2854	uncharacterized LOC113800869, transcript variant X1	2.64737	3.47115e-05
gene28545	glucose-6-phosphate exchanger SLC37A4-like	1.61262	0.0187796
gene28660	mucin-5AC-like	4.87747	0.00139675
gene28716	glycerol-3-phosphate phosphatase-like	1.18536	0.015181
gene2873	receptor-type tyrosine-protein phosphatase S-like	1.07622	0.0230834
gene28786	protein arginine N-methyltransferase 1-like, transcript variant X2	1.3555	0.00157715
gene28892	uncharacterized LOC113800805	2.45342	0.0396355
gene28948	uncharacterized LOC113800889	4.6404	0.0419038
gene28952	uncharacterized LOC113800886	6.72312	0.0173186
gene28953	uncharacterized LOC113800887	5.42639	0.0386549
gene29227	glycerol-3-phosphate acyltransferase 3-like	1.2137	0.000412295
gene29243	uncharacterized LOC113801210	1.00135	0.0358251
gene29249	uncharacterized LOC113801214	1.30281	0.0140204
gene29314	uncharacterized LOC113801281, transcript variant X3	1.56045	0.0222336
gene29325	-	1.12921	0.000875821
gene2954	hydroxymethylglutaryl-CoA lyase, mitochondrial-like	1.34686	0.0156313
gene29892	E3 ubiquitin-protein ligase RNF216-like	1.72482	0.00145011
gene30035	putative defense protein, transcript variant X1	5.46225	0.00317288
gene30196	uncharacterized LOC113802274	2.35848	0.00446779
gene30218	uncharacterized LOC113802305	1.22093	0.0175294
gene30239	uncharacterized LOC113802326	3.29601	0.000389064
gene30507	patched domain-containing protein 3-like	1.41644	0.0254902
gene30511	uncharacterized LOC113802625, transcript variant X2	2.91279	0.0191318
gene30688	inactive pancreatic lipase-related protein 1-like	1.9253	0.0400163
gene3075	uncharacterized LOC113802912	2.28807	8.61314e-05
gene3157	probable cytochrome P450 49a1	1.27142	0.0236668
gene3189	uncharacterized LOC113803042	4.4485	0.012408
gene3201	ATP-dependent RNA helicase A-like	6.07423	0.0437797
gene3388	organic cation transporter protein-like, transcript variant X2	2.5227	2.74847e-05
gene3579	surface protein-like	1.03468	0.0286392
gene3911	-	1.27795	0.0424167
gene3920	-	1.46551	0.0129178
gene4040	S-adenosylmethionine synthase-like	1.62516	0.01903
gene4043	uncharacterized LOC113803978	4.86691	0.00570444
gene41	uncharacterized LOC113803282	1.59949	0.0203309
gene4144	uncharacterized LOC113804088	1.19305	0.0308405
gene417	uncharacterized LOC113803892	3.71588	0.0197741
gene4217	prolyl 4-hydroxylase subunit alpha-2-like	5.86184	0.0186218
gene4316	uncharacterized LOC113804284	6.50888	0.0238511
gene4337	transcriptional regulatory protein AlgP-like	1.96539	0.0247217
gene4365	uncharacterized LOC113804360	2.65	0.0380058
gene4368	uncharacterized LOC113804363	2.00635	0.0135474
gene4395	neurotrypsin-like	1.96795	0.00562681
gene4486	monocarboxylate transporter 9-like	1.16985	0.00499405
gene4487	monocarboxylate transporter 9-like	1.71789	0.0251103
gene4540	uncharacterized LOC113804543	1.4672	0.0135039
gene4548	-	2.03295	0.047374
gene4549	-	4.21052	0.0245635
gene4582	uncharacterized LOC113804592	5.85513	0.00102404
gene4583	glucose-6-phosphate exchanger SLC37A4-like	1.46334	0.0157541
gene4771	uncharacterized LOC113804797	1.11989	0.028847
gene4794	ETS homologous factor-like, transcript variant X3	5.18691	0.0422874
gene4797	uncharacterized LOC113804812	4.70176	0.0369742
gene4835	cyclin-Q-like	6.43724	0.00356981
gene4867	ankyrin-1-like, transcript variant X1	1.91333	0.00410296
gene4932	serine-rich adhesin for platelets-like	6.74286	0.00604385
gene4949	-	1.39102	0.0220211
gene4978	-	3.03985	0.000589354
gene4988	uncharacterized LOC113805035	4.09205	0.00066028
gene4997	glutathione S-transferase 1-like	1.13742	0.036799
gene5195	keratin, type I cytoskeletal 9-like	5.43051	0.0109447
gene5206	trigger factor-like	5.01214	0.0115284
gene5267	uncharacterized LOC113805352	1.89047	0.0203642
gene5291	pro-resilin-like	4.70681	0.0103894
gene5421	hepatic lectin-like	1.91077	0.000151
gene548	heat shock 70 kDa protein cognate 4-like	1.61402	0.0149008
gene5488	SET domain-containing protein SmydA-8-like, transcript variant X1	1.60137	0.0380937
gene5607	-	1.10045	0.040254
gene5610	-	1.41197	0.00152856
gene5614	chymotrypsin BII-like	1.29019	0.000914138
gene5616	chymotrypsin BI-like	1.34515	0.000746437
gene5617	-	2.87395	0.00466121
gene5618	chymotrypsin BII	1.00404	0.0242499
gene5655	methanethiol oxidase-like	1.13834	0.0087886
gene5714	uncharacterized LOC113805857	1.72873	0.000993469
gene5722	uncharacterized LOC113805910	5.74169	0.0253487
gene6040	vitelline membrane outer layer protein 1-like	1.61892	0.000109495
gene6122	UV excision repair protein RAD23 homolog B-like	3.46793	0.0339156
gene614	phosphatidylethanolamine-binding protein 4-like	1.16532	0.0422962
gene6173	E3 ubiquitin-protein ligase AMFR-like	1.97105	0.0186942
gene622	phenoloxidase-activating factor 2-like, transcript variant X2	3.80754	0.00895558
gene6337	regulatory-associated protein of mTOR-like	1.55193	0.0250105
gene640	brain protein I3-like	2.08814	0.0346431
gene6426	uncharacterized LOC113806635	1.30393	0.00437607
gene6430	WAS/WASL-interacting protein family member 1-like	2.04802	0.0207173
gene6472	zinc finger SWIM domain-containing protein 7-like	1.17057	0.0312834
gene6754	uncharacterized LOC113807005, transcript variant X2	1.11315	0.0165385
gene6769	myosin heavy chain, muscle-like	1.29056	0.0137693
gene6788	putative uncharacterized protein DDB_G0288537, transcript variant X1	1.31171	0.0398384
gene6807	leucine-rich repeat-containing protein 15-like	1.19421	0.00793908
gene6809	oplophorus-luciferin 2-monooxygenase non-catalytic subunit-like	1.06313	0.00389628
gene6960	uncharacterized LOC113807249	2.57807	0.00457261
gene6969	zinc finger CCHC domain-containing protein 24-like	2.17354	2.84165e-05
gene6984	uncharacterized LOC113807269	4.20554	0.00325714
gene7042	uncharacterized LOC113807314, transcript variant X2	6.64646	0.0194604
gene7058	oplophorus-luciferin 2-monooxygenase non-catalytic subunit-like	1.18348	0.00156833
gene7215	uncharacterized LOC113807522	1.54817	0.000793807
gene7216	uncharacterized LOC113807516	1.07715	0.0134688
gene7241	uncharacterized LOC113807558	2.05952	0.000101499
gene7259	carbohydrate sulfotransferase 5-like	1.13613	0.0250209
gene7305	uncharacterized LOC113807626	4.53514	0.00835349
gene7330	uncharacterized LOC113807644	6.86787	4.17964e-12
gene7331	uncharacterized LOC113807645	5.12077	1.54086e-05
gene7354	DNA-directed RNA polymerase II subunit RPB1-like	3.02126	0.0337605
gene7373	glutamate receptor ionotropic, delta-1-like	5.70491	0.0221525
gene7405	DNA repair protein RAD5-like	1.76335	0.00264681
gene7406	RING finger protein 37-like, transcript variant X1	1.1679	0.0460107
gene7408	uncharacterized LOC113807734	1.35856	0.00367328
gene7410	uncharacterized LOC113807724, transcript variant X1	1.57012	0.000370088
gene7413	uncharacterized LOC113807738	1.34727	0.0413557
gene7419	RING finger protein 37-like	1.21105	0.0133859
gene7421	uncharacterized LOC113807725, transcript variant X4	2.01667	0.00146514
gene7441	solute carrier family 22 member 19-like	2.09417	0.012742
gene7487	uncharacterized LOC113807809	1.8547	4.53772e-06
gene7488	uncharacterized LOC113807807	1.60013	0.000356095
gene7495	uncharacterized LOC113807846	1.71857	0.0278777
gene7611	uncharacterized LOC113807952	2.61996	0.0189624
gene77	serine/threonine-protein kinase fray2-like	1.2438	0.0223966
gene7810	uncharacterized LOC113808178	3.38327	0.0049527
gene7888	uncharacterized LOC113808270	2.33617	0.000494666
gene79	uncharacterized LOC113807887	5.13809	0.0497639
gene7986	uncharacterized LOC113808369	1.46312	0.0460521
gene8096	sialin-like	1.42275	0.0417369
gene8170	uncharacterized LOC113808572	1.25346	0.0312432
gene8197	carbohydrate sulfotransferase 10-like, transcript variant X2	1.73095	0.0012678
gene8242	vitelline membrane outer layer protein 1 homolog	1.30783	0.000941211
gene8243	vitelline membrane outer layer protein 1 homolog	1.31331	1.67915e-05
gene8283	uncharacterized LOC113808702	1.30785	0.0249095
gene8347	pupal cuticle protein 36a-like	6.72312	0.0173186
gene8348	pupal cuticle protein 36a-like	6.67169	0.00683986
gene8352	-	3.45542	0.0031081
gene8369	cathepsin L1-like	3.45245	0.00357663
gene8398	CREB-binding protein-like, transcript variant X1	2.03782	0.00092638
gene84	uncharacterized LOC113808267, transcript variant X1	4.98185	0.0176685
gene8563	phosphoglucomutase-1-like	1.07998	0.00243154
gene8568	uncharacterized LOC113809022, transcript variant X1	2.0164	0.0288556
gene8647	sialidase-like	1.02325	0.00445684
gene8699	zinc transporter ZIP1-like	2.08665	0.00199208
gene8881	-	1.29962	0.0440798
gene8902	Holliday junction resolvase MOC1, chloroplastic-like	1.69012	0.00108528
gene8944	hydroxyproline dehydrogenase-like	1.31742	0.04377
gene8951	uncharacterized LOC113809434, transcript variant X1	4.80894	0.00586253
gene9055	NPC intracellular cholesterol transporter 2-like	1.6132	0.0210879
gene9063	NPC intracellular cholesterol transporter 2-like	2.41389	0.0090783
gene9144	MOXD1 homolog 1-like	1.52947	0.0382947
gene916	mucin-5AC-like	4.84049	0.0372143
gene9166	uncharacterized LOC113809667	4.10666	0.0234494
gene9203	uncharacterized LOC113809701	7.50328	1.56109e-07
gene9204	uncharacterized LOC113809702	3.6295	0.001491
gene9213	SET and MYND domain-containing protein 4-like	2.31887	0.00114319
gene930	uncharacterized LOC113809636, transcript variant X1	1.10875	0.0433322
gene9320	peroxidasin homolog	4.27424	0.0354187
gene933	bromodomain-containing protein 9-like	1.20927	0.0143518
gene9519	alpha-amylase-like	2.81878	0.0116974
gene9562	-	1.28946	0.000765608
gene961	uncharacterized LOC113810064	2.98719	0.0219314
gene964	uncharacterized LOC113810155	5.36872	0.00130735
gene9800	alpha-N-acetylgalactosaminidase-like	1.27637	0.00167028
gene9810	heme-binding protein 2-like	2.92266	0.00187562
gene9811	heme-binding protein 2-like	1.71748	0.00780202
gene9813	heme-binding protein 2-like	2.32928	0.0495199
