# Supplementary material for: Comprehensive Transcriptomic and Metabolomic Analysis of the Litopenaeus vannamei Hepatopancreas After WSSV Challenge
Source: Front Immunol. 2022 Feb 10;13:826794. doi: 10.3389/fimmu.2022.826794 (PMC8867067; doi:10.3389/fimmu.2022.826794)
Supplement: Supplementary file 8 [file Table_6.xlsx]

## Sheet: Table S6
Table S6 Description of the down-regulated DEGs in N vs P48 group
Gene_id	Gene description	Log2FC(P48/N)	Pvalue
gene1000	innexin inx2-like	-2.60872	0.000625616
gene10035	phosphatidylinositol 3-kinase regulatory subunit alpha-like, transcript variant X1	-1.13382	0.0379467
gene10055	probable glutamate receptor	-6.03732	3.40595e-06
gene1013	cysteine and glycine-rich protein 1-like, transcript variant X1	-1.19076	0.0155326
gene10141	NAD kinase 2, mitochondrial-like	-3.32595	0.015905
gene10187	-	-1.21984	0.0482124
gene1019	glycerol-3-phosphate dehydrogenase, mitochondrial-like, transcript variant X1	-1.28207	0.0135846
gene10235	uncharacterized LOC113810852	-1.45317	0.00741585
gene10282	bindin-like, transcript variant X1	-1.57507	0.0132262
gene10342	prostaglandin G/H synthase 2-like	-2.11795	0.0141979
gene10363	uncharacterized LOC113811005	-1.43896	0.0180694
gene10428	uncharacterized LOC113811068	-2.43424	0.0429485
gene10574	arginase, hepatic-like	-2.61583	0.00060337
gene10583	uncharacterized LOC113811243	-4.21489	3.18707e-07
gene10592	annulin-like, transcript variant X1	-1.40409	0.0493958
gene10712	D-beta-hydroxybutyrate dehydrogenase, mitochondrial-like	-2.22031	0.000935159
gene10757	unconventional myosin-Ie-like	-1.20233	0.0384383
gene10758	uncharacterized LOC113811430	-1.38553	0.00747538
gene10760	unconventional myosin-Ie-like	-1.00529	0.0341238
gene10772	guanine nucleotide-binding protein subunit alpha homolog	-1.26829	0.0153161
gene10778	uncharacterized LOC113811456, transcript variant X5	-3.56676	0.00179771
gene10807	sterile alpha and TIR motif-containing protein 1-like	-1.78777	0.0060724
gene10829	trans-1,2-dihydrobenzene-1,2-diol dehydrogenase-like, transcript variant X4	-1.39351	0.000106931
gene10867	spermine oxidase-like	-4.44806	0.0194114
gene10953	ceramide glucosyltransferase-like	-1.68175	0.00145089
gene10982	cytochrome P450 3A29-like	-1.22867	0.0117338
gene11064	uncharacterized LOC113811772	-1.17747	0.0243164
gene111	serine/threonine-protein kinase pim-1-like	-1.02168	0.0353563
gene11177	GATA zinc finger domain-containing protein 10-like	-1.69428	0.00343816
gene11320	tetraspanin-3-like	-1.40629	0.000515595
gene11401	protein lethal(2)essential for life-like	-2.19807	0.0492293
gene11484	methylenetetrahydrofolate reductase-like	-2.7957	1.08317e-06
gene11509	methionine synthase-like	-1.95369	6.79385e-05
gene11556	ladderlectin-like	-1.69994	0.00392975
gene11702	copine-8-like	-1.91408	0.00391082
gene11736	transient receptor potential cation channel trpm-like	-1.51441	0.00452395
gene11737	repressed by EFG1 protein 1-like	-2.23572	0.000926875
gene11742	uncharacterized LOC113812525	-2.11318	0.00129503
gene11743	Golgi-associated plant pathogenesis-related protein 1-like	-2.14522	0.000828244
gene11940	alpha-(1,3)-fucosyltransferase C-like	-1.02074	0.0291492
gene11992	phenoloxidase-activating factor 2-like	-1.41657	0.00654879
gene11994	uncharacterized protein KIAA1841-like	-2.17086	0.0299103
gene1205	uncharacterized LOC113812737	-1.55397	0.0336796
gene12068	perlucin-like	-2.03037	0.000355396
gene12078	uncharacterized LOC113812903	-1.49074	0.00264584
gene12080	transcription factor kayak-like	-1.231	0.03727
gene12122	coronin-7-like	-1.33745	0.00948732
gene12133	cholinesterase 1-like	-2.65198	7.7329e-05
gene12142	C-type lectin domain family 6 member A-like	-1.08866	0.0388921
gene12222	uncharacterized LOC113813063	-1.95106	0.0068524
gene12340	uncharacterized LOC113813198	-1.40086	0.000853041
gene12406	uncharacterized LOC113813285	-3.98586	3.06859e-05
gene12413	solute carrier family 15 member 4-like, transcript variant X1	-2.35024	0.000383194
gene12444	uncharacterized LOC113813312	-1.22428	0.0232773
gene12452	open rectifier potassium channel protein 1-like, transcript variant X1	-1.93803	0.0138041
gene12501	uncharacterized LOC113813385	-1.7645	0.000461235
gene1254	protein artemis-like	-1.5484	0.00276677
gene12556	rab11 family-interacting protein 1-like, transcript variant X1	-1.22316	0.0153706
gene12649	fatty aldehyde dehydrogenase-like	-1.07927	0.000517094
gene1265	WD repeat-containing protein 47-like, transcript variant X1	-1.33532	0.0204102
gene12673	sterol O-acyltransferase 1-like	-2.37659	0.00161949
gene12675	sodium-dependent nutrient amino acid transporter 1-like	-3.77513	9.04633e-06
gene12687	insulin-like growth factor-binding protein-related protein 1, transcript variant X1	-1.78215	0.0145641
gene12688	multidrug resistance-associated protein 1-like	-1.46883	0.0459607
gene1269	probable phospholipid-transporting ATPase IF	-1.29974	0.0176782
gene12729	calcium-activated chloride channel regulator 4A-like	-2.42171	1.58183e-05
gene12833	uncharacterized LOC113813741, transcript variant X1	-1.8556	0.00948644
gene12836	uncharacterized LOC113813743	-1.98019	0.00938083
gene12837	uncharacterized LOC113813744	-2.34153	0.0063345
gene12839	sulfotransferase family cytosolic 1B member 1-like, transcript variant X1	-1.82206	0.0188716
gene12856	uncharacterized LOC113813764	-5.56968	0.00997446
gene1298	uncharacterized LOC113813943	-2.20405	0.00106632
gene13020	uncharacterized LOC113813930	-1.7483	0.00149239
gene13079	neurogenic protein mastermind-like	-1.05588	0.0199068
gene13145	glycerol-3-phosphate dehydrogenase, mitochondrial-like	-1.14956	0.0474245
gene13159	uncharacterized LOC113814090	-1.19592	0.00124215
gene13225	uncharacterized LOC113814162	-1.78884	0.0196621
gene13236	uncharacterized LOC113814174	-1.24451	0.0459246
gene13373	sorbitol dehydrogenase-like	-2.53893	0.00011796
gene13376	-	-2.20543	0.00112304
gene13377	sorbitol dehydrogenase-like	-2.10907	0.000136207
gene13490	zonadhesin-like	-1.99316	0.00377171
gene13492	uncharacterized LOC113814470	-2.38699	0.000254539
gene13564	uncharacterized LOC113814559	-2.35324	0.00170867
gene13610	sarcoplasmic calcium-binding protein, alpha-B and -A chains	-4.58841	0.00448055
gene13659	phosphofurin acidic cluster sorting protein 2-like, transcript variant X1	-1.02354	0.0184613
gene13671	perlucin-like protein	-1.66735	0.0460468
gene1370	uncharacterized LOC113814741	-3.97966	0.0416961
gene13743	UDP-xylose and UDP-N-acetylglucosamine transporter-like, transcript variant X1	-1.08783	0.0447577
gene13759	uncharacterized LOC113814782	-1.3518	0.00555088
gene13774	uncharacterized LOC113814790	-1.68361	0.00465629
gene13831	L-sorbose 1-dehydrogenase-like	-3.20322	0.000561208
gene13958	tetratricopeptide repeat protein 36 homolog	-1.77667	4.2737e-05
gene13975	apolipoprotein D-like	-1.63064	0.0089315
gene13976	arrestin homolog	-3.57481	0.000106733
gene13983	sodium/calcium exchanger 3-like	-1.67919	0.00586599
gene13985	-	-1.69686	0.00709239
gene13999	tyrosine-protein phosphatase 69D-like	-1.35198	0.00769411
gene1405	translation initiation factor IF-2-like	-2.43238	0.00161149
gene14053	uncharacterized LOC113815106	-1.42492	0.0493093
gene14203	heparan sulfate glucosamine 3-O-sulfotransferase 1-like, transcript variant X1	-2.00273	0.00271417
gene1422	uncharacterized LOC113815151, transcript variant X1	-2.59738	0.00161125
gene14253	spondin-2-like	-1.13095	0.0256947
gene14542	zinc finger protein 32-like	-4.30359	0.0177022
gene14571	arf-GAP with dual PH domain-containing protein 1-like, transcript variant X1	-1.85571	0.00482071
gene14663	WAP four-disulfide core domain protein 5-like	-1.85062	0.028117
gene14734	uncharacterized LOC113815856	-1.29267	0.0350774
gene148	uncharacterized LOC113814571, transcript variant X1	-1.19082	0.0431213
gene14829	uncharacterized LOC113815969	-4.54559	0.0461401
gene14900	oplophorus-luciferin 2-monooxygenase non-catalytic subunit-like	-1.21377	0.0316768
gene14925	agrin-like	-1.46876	0.030866
gene14950	triosephosphate isomerase-like	-2.80232	0.0450988
gene14959	T-complex protein 11-like protein 2	-1.86763	0.0131873
gene1496	-	-5.29408	0.0380939
gene14964	regulator of G-protein signaling 2-like	-1.34871	0.0174488
gene14965	uncharacterized LOC113816131	-1.26554	0.0438591
gene14979	uncharacterized LOC113816149	-1.60146	0.0327103
gene15016	uncharacterized LOC113816189	-2.83375	0.000220392
gene15085	elastin-like	-2.30758	8.85348e-05
gene15138	neuronal pentraxin receptor-like, transcript variant X1	-1.93008	0.00761272
gene15175	uncharacterized LOC113816369, transcript variant X1	-1.05651	0.0208759
gene15257	transient receptor potential cation channel subfamily A member 1 homolog	-1.03159	0.00543022
gene15288	sodium-dependent nutrient amino acid transporter 1-like	-3.00107	0.0273493
gene15293	myophilin-like	-1.22756	0.0357279
gene15320	-	-4.71874	0.0277569
gene15338	serine/threonine-protein kinase PAK 3-like	-2.26218	0.00311662
gene15391	E3 ubiquitin-protein ligase arih1-like	-1.38513	0.0149228
gene15448	dentin sialophosphoprotein-like, transcript variant X1	-5.15828	0.00581534
gene15458	phosphoserine phosphatase-like	-3.09924	9.22686e-07
gene1552	elongation of very long chain fatty acids protein 6-like	-1.44326	0.0017019
gene15662	uncharacterized LOC113816916	-1.68782	0.00964199
gene15671	-	-1.7905	0.00835581
gene15788	syntaxin-7-like, transcript variant X2	-1.01414	0.015986
gene15962	uncharacterized LOC113817232	-2.18059	0.00666602
gene15986	acidic mammalian chitinase-like	-1.07104	0.049259
gene16028	uncharacterized LOC113817305	-3.70673	0.0343775
gene16108	rho GTPase-activating protein 21-like	-3.41773	0.0134096
gene1612	oplophorus-luciferin 2-monooxygenase non-catalytic subunit-like	-1.2227	0.00482508
gene16208	uncharacterized LOC113817496	-2.04931	0.0125906
gene16226	secretion-regulating guanine nucleotide exchange factor-like	-1.5233	0.000987801
gene16282	uncharacterized LOC113817583	-1.44326	0.0345028
gene16363	tubulointerstitial nephritis antigen-like, transcript variant X1	-1.86159	0.0151872
gene16392	carbohydrate sulfotransferase 9-like	-3.63884	0.00300281
gene16509	uncharacterized LOC113817830	-2.29459	0.0329769
gene16524	astacin-like metalloprotease toxin 5	-2.39836	2.26774e-06
gene16529	uncharacterized LOC113817858	-1.18382	0.00942776
gene16574	uncharacterized LOC113817909	-1.18973	0.0210071
gene16575	uncharacterized LOC113817910, transcript variant X1	-1.24643	0.0190134
gene16689	arylsulfatase B-like	-1.24803	0.0256278
gene16805	ribonuclease H1-like	-1.40079	0.0208796
gene16841	uncharacterized LOC113818213	-1.13019	0.0409672
gene16861	uncharacterized LOC113818246	-1.10252	0.0115453
gene16875	BTB/POZ domain-containing protein 9-like	-1.04399	0.0315738
gene16897	uncharacterized LOC113818273, transcript variant X1	-1.57626	0.0114977
gene16992	enhancer of split mbeta protein-like	-1.67134	0.00730132
gene16999	uncharacterized LOC113818382	-1.77882	0.000557413
gene17049	uncharacterized LOC113818439, transcript variant X1	-1.41812	0.0135855
gene17050	uncharacterized LOC113818440	-1.612	0.0127193
gene17055	uncharacterized LOC113818447	-2.96431	2.36873e-07
gene17116	uncharacterized LOC113818522	-1.08406	0.0110767
gene17136	calcium-activated chloride channel regulator 1-like, transcript variant X2	-3.07602	7.69577e-05
gene17228	carbohydrate sulfotransferase 3-like	-2.47178	0.0325919
gene17262	protein shank-like, transcript variant X1	-1.10811	0.0448144
gene17284	uncharacterized LOC113818704	-1.12688	0.0194983
gene17293	homeobox protein ESX1-like, transcript variant X2	-1.35754	0.00202818
gene17372	actin cytoskeleton-regulatory complex protein PAN1-like	-2.10042	0.003611
gene17396	golgin subfamily A member 6-like protein 22	-1.6225	0.00586162
gene17428	uncharacterized LOC113818867, transcript variant X1	-1.68471	0.00248305
gene17491	beta-1,4-mannosyltransferase egh-like	-1.46028	0.0124212
gene1753	dual specificity protein phosphatase 7-like	-1.28264	0.0220437
gene17533	cholinesterase 2-like	-2.65042	3.16616e-08
gene17589	chitinase-3-like protein 1	-5.56291	0.00868751
gene17617	phospholipase D alpha 1-like, transcript variant X3	-1.36465	0.00847074
gene17684	-	-1.12148	0.02996
gene1772	zinc finger protein 628-like	-1.0842	0.033378
gene17837	proclotting enzyme-like	-1.4423	0.00676983
gene17878	uncharacterized LOC113819368	-2.62942	0.00630311
gene17881	calponin homology domain-containing protein DDB_G0272472-like	-6.74061	0.00157766
gene18103	B-cell lymphoma/leukemia 11A-like	-1.0185	0.0306157
gene18214	interleukin-1 receptor accessory protein-like 1-B, transcript variant X1	-2.69615	0.000387864
gene18334	ceramide synthase 2-like, transcript variant X2	-1.09683	0.031001
gene18405	macrophage mannose receptor 1-like, transcript variant X1	-1.38298	0.0261276
gene18406	macrophage mannose receptor 1-like	-2.5616	0.00298435
gene18410	phosphoethanolamine N-methyltransferase-like, transcript variant X1	-1.25832	0.0326007
gene18411	phosphomethylethanolamine N-methyltransferase-like, transcript variant X1	-1.39033	0.00429193
gene18415	uncharacterized LOC113819974	-1.10513	0.0119514
gene18418	pyrethroid hydrolase Ces2a-like, transcript variant X1	-1.61687	0.0245675
gene18444	uncharacterized LOC113820006	-2.35341	0.00638067
gene18485	aldehyde dehydrogenase, dimeric NADP-preferring-like, transcript variant X1	-1.03207	0.000170121
gene18542	E3 ubiquitin-protein ligase RNF181-like	-2.10698	0.0143751
gene18624	waprin-Phi3-like	-3.09802	9.72927e-08
gene18642	matrix metalloproteinase-14-like, transcript variant X1	-1.57108	0.00222664
gene18650	toll-like receptor 3, transcript variant X1	-1.78911	0.00741505
gene18688	uncharacterized protein DDB_G0271670-like, transcript variant X1	-1.99468	0.0149667
gene18725	uncharacterized LOC113820306	-1.36832	0.0493247
gene18890	filaggrin-2-like, transcript variant X1	-2.39132	0.000289996
gene18973	uncharacterized LOC113820575	-1.9134	0.00860856
gene1900	translation initiation factor IF-2-like	-2.39792	0.0105998
gene19031	uncharacterized LOC113820643	-1.57574	0.0291017
gene19032	macrophage mannose receptor 1-like	-1.88545	0.00690159
gene19076	uncharacterized LOC113820682, transcript variant X1	-3.80162	0.00367109
gene19098	disintegrin and metalloproteinase domain-containing protein 19-like, transcript variant X3	-1.16736	0.0263907
gene19099	disintegrin and metalloproteinase domain-containing protein 9-like	-1.81734	0.0116185
gene1910	chlorophyllase-2, chloroplastic-like	-3.37408	0.0235585
gene19105	uncharacterized LOC113820730, transcript variant X1	-7.00419	0.000106355
gene19123	uncharacterized LOC113820755	-2.95924	0.000960483
gene19124	integrin alpha-4-like	-3.04812	0.000504155
gene19162	ryncolin-1-like	-1.20821	0.0373224
gene19207	probable magnesium transporter NIPA1, transcript variant X2	-1.74394	0.00795405
gene19264	uncharacterized LOC113820912	-1.2896	0.0131056
gene193	uncharacterized LOC113819248	-5.83459	0.00215317
gene19312	uncharacterized LOC113820961	-1.72081	0.00110638
gene19320	androgen-dependent TFPI-regulating protein-like	-1.15685	0.00201581
gene1933	putative tyrosinase-like protein tyr-3	-5.48544	0.00782423
gene1936	G-protein coupled receptor moody-like	-1.28134	0.00850947
gene1937	protein trapped in endoderm-1-like	-1.73719	0.0216828
gene19382	para-nitrobenzyl esterase-like	-1.55966	0.0312293
gene19487	epsin-like	-2.33392	0.00556879
gene19514	centaurin-gamma-1A-like	-1.96353	0.00553199
gene19619	carotenoid isomerooxygenase-like	-1.27261	0.0106731
gene19712	protein OS-9-like	-1.08626	0.00308134
gene19715	60S ribosomal protein L26-like	-4.99968	0.0146063
gene1972	glutathione S-transferase 1-like, transcript variant X2	-1.4333	0.00751301
gene19729	uncharacterized LOC113821426	-1.4513	0.0164538
gene19731	coagulation factor IX-like	-2.0294	0.0152369
gene19748	branched-chain-amino-acid aminotransferase, cytosolic-like	-2.01997	0.0034173
gene1985	leucine-rich repeat transmembrane neuronal protein 4-like	-2.92697	5.9716e-05
gene19899	-	-1.01799	0.00789112
gene19980	F-box/WD repeat-containing protein 7-like, transcript variant X2	-1.17747	0.0469691
gene19985	zinc finger X-linked protein ZXDA-like, transcript variant X1	-1.15129	0.0385761
gene19998	adhesion G protein-coupled receptor E3-like	-2.51991	0.0273281
gene20248	monocarboxylate transporter 6-like	-1.22104	0.013318
gene20288	innexin inx2-like, transcript variant X1	-1.24478	0.044186
gene20289	cytochrome P450 2L1-like, transcript variant X2	-2.16934	0.00121613
gene20349	uncharacterized LOC113822114	-3.6055	0.000743919
gene20429	hybrid signal transduction histidine kinase L-like	-1.71469	0.0148108
gene20438	uncharacterized LOC113822216	-3.04343	0.0186458
gene20441	peritrophin-1-like	-2.6654	0.00814474
gene20444	mucin-5AC-like	-2.59289	0.00143798
gene20452	uncharacterized LOC113822228	-3.17785	6.33289e-05
gene20544	uncharacterized LOC113822329	-1.51187	0.0489912
gene20609	sodium- and chloride-dependent GABA transporter ine-like, transcript variant X2	-1.55282	0.00350244
gene20625	leukocyte elastase inhibitor-like	-3.96412	0.0495663
gene2071	phenoloxidase-activating enzyme-like	-2.43541	0.00979958
gene20844	-	-1.75189	1.47003e-06
gene20845	uncharacterized LOC113822666	-1.15611	0.00470107
gene20846	-	-1.89308	0.0347217
gene20847	-	-1.66504	6.06593e-06
gene20848	-	-1.5588	0.0188166
gene20850	-	-1.64271	2.64221e-06
gene20851	-	-1.46877	0.0362218
gene20852	-	-1.34398	0.00331179
gene20853	-	-2.11412	0.00186024
gene20854	-	-1.43444	0.00168991
gene20856	-	-1.60076	5.4096e-05
gene20857	uncharacterized LOC113822663	-5.60824	0.00756261
gene20874	piggyBac transposable element-derived protein 4-like	-2.41235	0.0200956
gene20930	-	-2.42551	0.000400956
gene20942	MFS-type transporter SLC18B1-like	-3.69306	0.00323131
gene20957	very low-density lipoprotein receptor-like	-2.05602	0.0086354
gene20959	uncharacterized LOC113822790	-2.52789	0.0107244
gene21002	uncharacterized LOC113822829	-1.73288	0.00768928
gene2106	WD repeat-containing protein 81-like	-1.02173	0.0109461
gene21182	m-AAA protease-interacting protein 1, mitochondrial-like	-2.23322	0.0250813
gene21215	uncharacterized LOC113823063	-1.36225	0.00241547
gene21255	uncharacterized LOC113823101	-2.81914	0.000805207
gene21311	cytochrome P450 4C1-like	-2.16311	0.000191549
gene21322	sentrin-specific protease 8-like	-3.11193	0.000709109
gene21354	four-domain proteases inhibitor-like	-2.1993	0.0121377
gene21380	leucine-rich repeat neuronal protein 2-like	-1.09974	0.0196133
gene21413	phenoloxidase-activating factor 1-like	-2.09392	0.0130047
gene21414	phenoloxidase-activating factor 1-like	-3.16105	0.000580597
gene21462	uncharacterized LOC113823335, transcript variant X1	-1.08751	0.0162541
gene21518	uncharacterized LOC113823392	-3.26705	0.0430252
gene21649	ethanolamine-phosphate cytidylyltransferase-like	-1.19088	0.0125137
gene21684	failed axon connections homolog	-1.73515	0.006105
gene21690	uncharacterized LOC113823580	-1.77918	0.011654
gene21708	TOM1-like protein 2, transcript variant X1	-1.17891	0.00907012
gene21714	UDP-galactose/UDP-glucose transporter 7-like	-1.66239	0.000539956
gene21723	-	-1.44061	0.0469676
gene21724	pseudohemocyanin-2-like	-1.63084	0.014346
gene21725	hemocyanin C chain-like	-1.65714	0.00290082
gene21730	-	-1.36028	0.00790272
gene21732	hemocyanin C chain-like	-1.9048	0.000287231
gene21734	-	-1.84407	0.000420135
gene21735	-	-1.74429	0.00036757
gene21767	fidgetin-like	-2.39451	0.00180312
gene21839	trypsin-1-like	-1.16879	0.0206172
gene21873	uncharacterized LOC113823796	-2.01872	0.0303719
gene2195	uncharacterized LOC113824047	-1.21404	0.0268285
gene21964	plasminogen activator inhibitor 1 RNA-binding protein-like	-1.9876	0.00573805
gene22009	-	-3.56968	0.0387119
gene22010	aromatic-L-amino-acid decarboxylase-like	-2.6194	0.00405851
gene22017	hemocyte protein-glutamine gamma-glutamyltransferase-like	-1.60501	0.000463611
gene22064	interferon alpha-inducible protein 27-like protein 2B	-1.14254	0.0222052
gene22065	interferon alpha-inducible protein 27-like protein 2	-1.02739	0.0194871
gene22150	metabotropic glutamate receptor 3-like, transcript variant X2	-1.53751	0.0375302
gene2222	M-phase phosphoprotein 6-like	-1.03977	0.000640473
gene22336	uncharacterized LOC113824293	-1.04074	0.00641565
gene22723	crustacyanin-A1 subunit-like	-2.23939	0.000358497
gene22724	crustacyanin-A2 subunit-like	-1.56582	0.0396033
gene22725	crustacyanin-C1 subunit-like	-2.13304	0.00281086
gene22726	crustacyanin-A2 subunit-like	-2.50397	5.80675e-05
gene22727	crustacyanin-A1 subunit-like	-2.29109	0.000246459
gene22728	crustacyanin-A2 subunit-like	-1.69738	0.0217606
gene22729	crustacyanin-C1 subunit-like	-2.56491	4.93365e-05
gene22732	crustacyanin-C1 subunit-like	-2.11095	0.000665525
gene22733	crustacyanin-A2 subunit-like	-1.97023	0.0016776
gene22734	crustacyanin-C1 subunit-like	-2.4741	5.55342e-07
gene22736	-	-4.63495	0.000173183
gene22740	-	-2.78353	6.15973e-07
gene22741	crustacyanin-A2 subunit-like	-1.66793	0.000226918
gene22742	crustacyanin-C1 subunit-like	-2.54428	1.26894e-05
gene22745	crustacyanin-A1 subunit-like	-2.46914	4.2407e-05
gene22746	crustacyanin-A2 subunit-like	-2.90391	1.70717e-05
gene22747	crustacyanin-A1 subunit-like	-1.80495	0.00554215
gene22748	crustacyanin-A2 subunit-like	-2.81583	6.91526e-07
gene22749	-	-3.13235	1.70153e-06
gene22750	crustacyanin-A2 subunit-like	-2.49468	0.00148261
gene22997	3-methyl-2-oxobutanoate dehydrogenase [lipoamide] kinase, mitochondrial-like	-1.47625	0.0331751
gene23037	uncharacterized LOC113825042	-1.74129	0.0170789
gene23117	6-phosphofructo-2-kinase/fructose-2,6-bisphosphatase-like, transcript variant X1	-1.8363	0.0109536
gene23127	beta-1-syntrophin-like, transcript variant X1	-1.51069	0.0491746
gene23229	uncharacterized LOC113825286	-4.58788	0.00907054
gene23241	uncharacterized LOC113825267	-5.77821	0.00600137
gene23249	alpha-crystallin A chain-like	-6.26061	0.00988023
gene23281	uncharacterized LOC113825306	-5.23245	0.00927819
gene23318	organic cation transporter protein-like	-1.89682	0.0362378
gene23387	retinol dehydrogenase 11-like	-1.54749	0.0102164
gene23405	uncharacterized LOC113825458	-1.02696	0.00975453
gene23409	probable G-protein coupled receptor Mth-like 1	-2.22542	0.037906
gene23482	alpha-L-fucosidase-like	-1.31816	0.00700015
gene23533	sialin-like, transcript variant X1	-1.36882	0.0449381
gene2355	uncharacterized LOC113825882, transcript variant X1	-1.29777	0.0366938
gene2356	IST1 homolog, transcript variant X1	-1.22055	0.0187432
gene23648	clavesin-2-like	-1.46455	0.0107239
gene2366	uncharacterized LOC113826044	-1.13433	0.018354
gene2373	IST1 homolog	-1.35907	0.00610097
gene23848	uncharacterized LOC113825950	-1.691	0.00578167
gene23851	uncharacterized LOC113825939	-2.4378	9.50903e-07
gene23868	peroxisomal N(1)-acetyl-spermine/spermidine oxidase-like	-1.19187	0.0391492
gene24026	E3 ubiquitin-protein ligase RNF25-like, transcript variant X1	-1.22433	0.000675858
gene2404	uncharacterized LOC113826500	-3.64254	0.00983022
gene24054	uncharacterized LOC113826182	-1.22835	0.00860025
gene24076	-	-1.62503	0.0354188
gene24079	proteasome subunit alpha type-6-like	-9.15591	0.0191265
gene24149	uncharacterized protein DKFZp434B061-like, transcript variant X1	-2.87386	0.000701062
gene24150	diacylglycerol kinase kappa-like	-2.96585	0.000623772
gene24166	substance-K receptor-like, transcript variant X1	-1.30289	0.0186856
gene24192	NPC intracellular cholesterol transporter 1-like, transcript variant X1	-1.02166	0.0381589
gene24198	bifunctional glutamate/proline--tRNA ligase-like	-1.08024	0.0246396
gene24216	phosphatidate phosphatase LPIN3-like	-1.32082	0.0241191
gene24234	uncharacterized LOC113826360, transcript variant X1	-1.63357	0.00846709
gene24273	uncharacterized LOC113826423	-1.38021	0.014121
gene24367	keratin, type I cytoskeletal 9-like	-1.63346	0.0360999
gene24426	alpha-1-inhibitor 3-like	-2.6719	0.000960941
gene24483	SCY1-like protein 2	-1.16493	0.0177066
gene24548	protein disulfide-isomerase A6 homolog	-1.90625	1.35331e-06
gene24598	tankyrase-2-like	-1.19675	0.0256173
gene24599	-	-1.6099	0.0409584
gene24641	treacle protein-like	-1.52528	0.00516861
gene24698	probable phosphoserine aminotransferase	-3.25532	1.1285e-06
gene24706	protein alan shepard-like	-2.29445	0.0171588
gene24873	phenoloxidase 3-like	-2.07493	0.0222282
gene24877	uncharacterized LOC113827095	-1.23217	0.0194744
gene24879	phenoloxidase 3-like	-3.24655	2.28809e-07
gene251	cystinosin homolog	-1.25827	0.00491823
gene25108	basic leucine zipper and W2 domain-containing protein 1-like	-1.51357	0.00690507
gene25124	actin cytoskeleton-regulatory complex protein pan-1-like	-1.25579	0.0345478
gene25131	uncharacterized LOC113827364	-1.90181	0.0128724
gene25158	facilitated trehalose transporter Tret1-like	-4.97624	0.0219053
gene25232	uncharacterized LOC113827483	-1.63075	0.000199497
gene25255	uncharacterized LOC113827508	-3.03115	0.0367401
gene25345	probable endonuclease 4	-1.94172	0.0468346
gene25370	dual specificity protein phosphatase 7-like	-1.29006	0.0358062
gene254	cysteine sulfinic acid decarboxylase-like	-1.44404	0.00993755
gene25458	uncharacterized LOC113827715, transcript variant X1	-1.78451	0.0191813
gene25463	sodium-dependent phosphate transport protein 2B-like	-4.81084	0.00830088
gene255	glutamate decarboxylase-like	-4.42474	7.52488e-07
gene25580	glutathione S-transferase Mu 1-like	-2.47765	0.0135607
gene25581	uncharacterized LOC113827878, transcript variant X1	-1.51901	0.0449939
gene25585	uncharacterized LOC113827883	-2.97645	0.00197926
gene25735	uncharacterized LOC113828045	-1.51116	0.0227676
gene25747	uncharacterized LOC113828062	-2.10012	0.0014229
gene25755	uncharacterized LOC113828061	-2.35122	0.000930319
gene25756	uncharacterized LOC113828060	-2.93705	6.93377e-06
gene25757	uncharacterized LOC113828067	-2.86955	3.51681e-05
gene25759	uncharacterized LOC113828077	-2.96301	0.00116655
gene25772	WAS/WASL-interacting protein family member 1-like	-1.7898	0.000581501
gene25789	organic solute transporter subunit alpha-like	-1.47037	0.046456
gene25795	-	-1.38726	0.000423925
gene25938	uncharacterized LOC113828272, transcript variant X1	-1.80718	0.0351342
gene25950	glutamate receptor ionotropic, kainate 2-like	-3.70627	0.000724643
gene2597	microtubule-associated protein futsch-like	-1.2538	0.0342243
gene26051	flocculation protein FLO11-like, transcript variant X6	-1.27241	0.0291738
gene26202	uncharacterized LOC113828564	-1.47317	0.00193014
gene26230	amino acid transporter AVT3B-like	-1.22542	0.00229493
gene26301	chymotrypsin-C-like	-4.3814	0.00160705
gene26303	venom protease-like, transcript variant X1	-2.29666	0.000310454
gene26304	venom protease-like	-2.63288	0.00448101
gene26307	CLIP domain-containing serine protease 2-like, transcript variant X1	-3.47259	0.000912352
gene26363	uncharacterized LOC113828748	-2.57429	0.0460977
gene26371	phenoloxidase 3-like	-2.04737	0.000193362
gene26376	phenoloxidase subunit 1-like	-3.13379	0.00206556
gene26606	oplophorus-luciferin 2-monooxygenase non-catalytic subunit-like	-1.44609	0.0295703
gene26614	nose resistant to fluoxetine protein 6-like	-1.19868	0.0448501
gene26682	transcription factor p65-like, transcript variant X1	-1.23064	0.0238439
gene26943	pleckstrin homology domain-containing family F member 2-like, transcript variant X1	-1.16538	0.0133057
gene27015	phosphatidylinositol 3,4,5-trisphosphate 3-phosphatase and dual-specificity protein phosphatase PTEN-like, transcript variant X1	-1.51851	0.0111269
gene27190	uncharacterized LOC113829657	-5.5122	0.0245126
gene2728	serine/arginine repetitive matrix protein 1-like, transcript variant X1	-1.36868	0.0207906
gene27490	-	-1.2349	0.000244468
gene2751	-	-1.25082	0.00244
gene27548	SPRY domain-containing SOCS box protein 3-like	-4.27852	0.03527
gene27590	collectin-12-like, transcript variant X1	-1.98602	0.0121263
gene27630	uncharacterized LOC113830151	-1.21976	0.022896
gene27803	integrin beta-PS-like, transcript variant X3	-1.99967	0.00759002
gene27952	QRFP-like peptide receptor	-1.44787	0.0124198
gene27980	bumetanide-sensitive sodium-(potassium)-chloride cotransporter-like	-1.18432	0.00920407
gene27982	bumetanide-sensitive sodium-(potassium)-chloride cotransporter-like	-1.00294	0.0308129
gene27988	uncharacterized LOC113830552, transcript variant X1	-1.87163	0.0274914
gene2800	uncharacterized LOC113800256, transcript variant X1	-2.11195	0.00475622
gene28021	calcium-activated chloride channel regulator 1-like	-1.45215	0.0388232
gene28030	uncharacterized LOC113830602	-1.30453	0.0196451
gene28049	uncharacterized LOC113830620	-1.97342	0.0322454
gene28064	rho guanine nucleotide exchange factor 4-like, transcript variant X1	-1.31875	0.0209688
gene28101	leukocyte elastase inhibitor-like	-1.90965	0.000406327
gene2811	solute carrier family 35 member E1 homolog	-1.30247	0.0428743
gene28125	uncharacterized LOC113799970	-1.98925	0.00415807
gene28183	uncharacterized LOC113800042	-1.52882	0.0151601
gene28286	uncharacterized LOC113800144, transcript variant X1	-1.34689	0.0487095
gene28306	dnaJ homolog subfamily C member 13-like	-1.07448	0.000169671
gene28348	uncharacterized LOC113800221	-4.11007	0.0171202
gene28397	hyphal wall protein 2-like	-1.11635	0.00363285
gene28420	probable G-protein coupled receptor Mth-like 3	-1.60155	0.0132633
gene28474	MOB kinase activator-like 3, transcript variant X1	-1.45197	0.00467665
gene28538	uncharacterized LOC113800422	-3.11775	8.54387e-05
gene28649	regucalcin-like	-2.93679	0.0251418
gene28656	uncharacterized LOC113800561	-3.31968	0.00119459
gene2866	venom phosphodiesterase 2-like, transcript variant X1	-1.45887	0.00460067
gene28666	D-3-phosphoglycerate dehydrogenase-like	-2.88625	1.85336e-06
gene28678	uncharacterized LOC113800584	-4.07173	0.00196198
gene28771	auswaprin-a-like, transcript variant X1	-1.44491	0.0257468
gene28788	protein arginine N-methyltransferase 3-like	-1.22402	0.00151003
gene28819	nucleoside diphosphate-linked moiety X motif 8-like	-2.10826	0.00121443
gene2882	uncharacterized LOC113801232	-5.20296	2.24263e-09
gene2883	probable phosphoserine aminotransferase	-3.91755	1.30083e-08
gene28888	-	-1.16082	0.031552
gene28924	innexin inx3-like	-2.51513	5.36549e-05
gene28925	innexin inx3-like	-2.27849	0.000627311
gene28929	innexin inx2-like	-2.39247	0.000292439
gene29021	uncharacterized LOC113800967, transcript variant X1	-1.40562	0.037139
gene29041	-	-1.99162	0.033199
gene29048	triosephosphate isomerase-like	-4.30987	0.00212748
gene29064	-	-6.3905	0.00701788
gene29065	triosephosphate isomerase-like	-3.95344	0.0163317
gene292	EF-hand domain-containing protein D2 homolog	-1.15999	0.0326393
gene29349	zinc finger protein 850-like	-1.70717	0.0020062
gene2955	phosphoethanolamine N-methyltransferase 1-like	-2.98519	0.0486276
gene29623	serine/threonine-protein phosphatase 6 regulatory ankyrin repeat subunit C-like	-1.16214	0.0349785
gene297	uncharacterized LOC113829536	-1.58842	0.0298285
gene29794	keratin, type II cytoskeletal 3-like, transcript variant X1	-4.0843	0.00027424
gene29795	uncharacterized LOC113801827	-5.46354	0.0069953
gene29797	uncharacterized LOC113801828, transcript variant X1	-4.0486	0.000933587
gene29798	small cysteine and glycine repeat-containing protein 2-like	-2.61996	0.000165503
gene29799	trihydrophobin-like	-1.94722	0.027297
gene29820	uncharacterized LOC113801845, transcript variant X1	-1.49623	0.0168257
gene29824	uncharacterized LOC113801855, transcript variant X1	-1.91326	0.028224
gene29893	uncharacterized LOC113801930, transcript variant X2	-8.2314	3.53853e-09
gene29902	elongator complex protein 6-like	-1.33131	0.00118795
gene29903	cation-independent mannose-6-phosphate receptor-like, transcript variant X1	-1.4628	0.00142235
gene30040	probable G-protein coupled receptor 101, transcript variant X2	-1.12408	0.00793027
gene30065	uncharacterized LOC113802124	-5.72131	0.000155539
gene30107	uncharacterized LOC113802182	-1.96513	3.03727e-05
gene30117	uncharacterized LOC113802172, transcript variant X2	-2.1607	0.00231637
gene30118	uncharacterized LOC113802174	-2.29901	0.0043899
gene30119	late cornified envelope-like proline-rich protein 1	-2.69205	5.06431e-05
gene30123	ubiquitin carboxyl-terminal hydrolase 36-like	-1.14409	0.0327212
gene3013	uncharacterized LOC113802628	-1.90103	0.00349484
gene30136	uncharacterized LOC113802205, transcript variant X1	-1.84944	0.00220656
gene30154	uncharacterized LOC113802228, transcript variant X1	-2.20278	0.00695396
gene30168	sodium-dependent phosphate transport protein 2B-like	-3.46938	9.76072e-08
gene30169	sodium-dependent phosphate transport protein 2B-like	-2.94566	2.99008e-05
gene30319	uncharacterized LOC113802412	-1.28706	0.000873679
gene30343	uncharacterized LOC113802439	-1.55127	0.00141338
gene30395	phenoloxidase-activating factor 2-like	-2.31385	0.000362096
gene30396	phenoloxidase-activating factor 2-like	-3.13206	4.44247e-06
gene304	caspase-1-A-like	-1.25829	0.0445598
gene30486	cholinesterase 1-like	-4.38008	3.4928e-08
gene30524	-	-5.63277	0.0328184
gene30552	putative neutral sphingomyelinase, transcript variant X1	-1.00352	0.00239454
gene3056	uncharacterized LOC113802884	-1.34901	0.0187642
gene30578	uncharacterized LOC113802699	-1.29305	0.017769
gene30708	metallophosphoesterase MPPED2-like	-1.94679	0.00418543
gene30716	uncharacterized LOC113802821	-1.73135	0.0266706
gene316	gastric triacylglycerol lipase-like	-3.76613	7.55338e-06
gene3167	uncharacterized LOC113802999	-1.03369	0.0209995
gene3223	nicotinate phosphoribosyltransferase-like, transcript variant X1	-1.06079	7.93223e-06
gene3229	uncharacterized LOC113803085	-2.38628	0.00460842
gene334	integrin alpha-V-like	-1.38782	0.0194056
gene3560	uncharacterized LOC113803450	-2.17102	0.0463359
gene3637	carbonyl reductase [NADPH] 1-like, transcript variant X2	-1.44359	0.00363791
gene3642	uncharacterized LOC113803537	-1.13741	0.0396441
gene3780	leukocyte elastase inhibitor-like	-2.43667	0.00430691
gene3848	formin-like protein	-1.28591	0.0349559
gene3849	3-hydroxy-3-methylglutaryl-coenzyme A reductase-like	-1.3643	0.00866666
gene3877	sorting nexin-16-like	-1.20697	0.0358367
gene3949	-	-2.07609	0.0257295
gene3952	ovoinhibitor-like	-3.18683	1.02099e-06
gene3953	ovoinhibitor-like, transcript variant X3	-2.47716	0.00478352
gene4116	uncharacterized LOC113804059	-1.08293	0.00288253
gene4152	uncharacterized LOC113804097	-2.4373	8.12373e-05
gene4153	uncharacterized LOC113804096	-2.50169	0.000697683
gene4154	biglycan-like	-2.20571	0.0330783
gene4155	uncharacterized LOC113804098	-2.19201	3.39028e-05
gene4157	uncharacterized LOC113804105	-2.35057	0.00177397
gene4173	uncharacterized LOC113804116, transcript variant X2	-1.20669	0.0464892
gene4185	histone-lysine N-methyltransferase 2A-like	-1.92079	0.00389864
gene423	neuroparsin-A-like	-1.45562	0.0175549
gene4232	protein phosphatase 1 regulatory subunit 42-like	-3.86856	5.08817e-05
gene4269	uncharacterized LOC113804218	-1.26884	0.0452675
gene4372	uncharacterized LOC113804365	-5.00906	0.013485
gene443	non-histone chromosomal protein 6A-like	-6.75731	0.0167899
gene4529	secernin-3-like	-1.03651	0.0249003
gene4614	uncharacterized LOC113804611	-1.86564	0.0173816
gene4649	flotillin-2-like	-1.78442	0.00116957
gene4667	protein phosphatase 1 regulatory subunit 21-like	-1.0514	0.0485451
gene4670	serine/threonine-protein kinase DCLK1-like, transcript variant X2	-1.63515	0.0109976
gene4796	ETS homologous factor-like	-5.16983	0.000132636
gene4798	uncharacterized LOC113804813	-1.04162	0.0280235
gene4820	cubilin-like, transcript variant X1	-5.13926	0.0179787
gene4858	U4/U6 small nuclear ribonucleoprotein Prp3-like	-2.46745	0.000469409
gene49	mucin-5AC-like	-1.30052	0.0406724
gene4900	la-related protein 6-like	-2.70389	0.00311473
gene4964	probable G-protein coupled receptor Mth-like 4	-2.3022	0.00382682
gene498	probable E3 ubiquitin-protein ligase DTX2, transcript variant X1	-1.58335	0.0313307
gene5067	programmed cell death protein 6-like, transcript variant X4	-1.19324	0.00471264
gene5074	mycophenolic acid acyl-glucuronide esterase, mitochondrial-like	-1.03934	0.0233906
gene5079	hexokinase type 2-like, transcript variant X1	-1.69103	0.0113681
gene5178	G-protein coupled receptor Mth-like	-4.37065	0.00137756
gene5226	synaptophysin-like, transcript variant X1	-1.37403	0.00633671
gene5307	clavesin-2-like	-1.37805	0.0101829
gene5329	phospholipase DDHD1-like	-2.24187	0.00595629
gene5364	-	-1.02407	0.0153689
gene5463	uncharacterized LOC113805574	-1.22296	0.0433671
gene5481	E3 ubiquitin-protein ligase MIB2-like, transcript variant X1	-1.13478	0.0295244
gene5528	transmembrane protein 60-like	-5.74038	0.00254481
gene5551	T-complex protein 1 subunit gamma-like	-6.0087	0.00951638
gene5555	laccase-1-like	-1.68722	0.0107848
gene572	uncharacterized LOC113805467	-5.61118	0.0283232
gene5832	proton-coupled folate transporter-like	-1.77669	0.0314108
gene5833	proton-coupled folate transporter-like	-2.02851	0.000273968
gene600	uncharacterized LOC113805785	-1.46485	0.00909396
gene6106	leukocyte elastase inhibitor-like	-2.67227	0.00628527
gene6111	lactoylglutathione lyase-like, transcript variant X1	-3.29756	1.89312e-09
gene6115	kunitz-type serine protease inhibitor HCRG1-like	-1.57111	0.0447614
gene6131	UDP-glucuronosyltransferase 2B14-like, transcript variant X1	-1.42537	0.0423543
gene6189	-	-1.4168	0.000308994
gene6248	transportin-1-like	-6.04855	0.0474334
gene6276	uncharacterized LOC113806485	-1.13066	0.0459337
gene631	uncharacterized LOC113806153	-2.23025	0.023627
gene6331	macrophage mannose receptor 1-like	-2.28326	0.00156053
gene6332	macrophage mannose receptor 1-like	-1.26507	0.0426586
gene6409	ankyrin repeat and SOCS box protein 18-like	-2.27724	0.00793354
gene6466	nephrin-like	-1.05373	0.0381882
gene6547	uncharacterized LOC113806763	-1.37326	0.0246813
gene6554	uncharacterized LOC113806768	-2.44498	0.00487137
gene6731	delta-1-pyrroline-5-carboxylate synthase-like	-1.44867	0.000830031
gene6819	proteoglycan 4-like	-4.26288	8.38026e-08
gene6824	insulin-like growth factor-binding protein 7	-1.28477	0.0206537
gene6876	alpha,alpha-trehalose-phosphate synthase [UDP-forming]-like	-1.64751	0.00690793
gene6909	charged multivesicular body protein 1b-like	-1.2386	0.0089271
gene692	uncharacterized LOC113806819	-2.20026	0.00883604
gene6950	hepatitis A virus cellular receptor 1-like	-1.63317	0.00295327
gene7015	integrin alpha-PS1-like	-1.0074	0.02752
gene705	uncharacterized LOC113806966, transcript variant X1	-1.51022	0.00145356
gene7069	uncharacterized LOC113807353	-1.83379	0.000187028
gene7228	putative uncharacterized oxidoreductase C513.07	-1.41789	0.00102507
gene7279	RNA cytidine acetyltransferase-like	-2.01011	0.0236821
gene7299	carboxypeptidase B-like	-1.15204	0.0357967
gene732	uncharacterized LOC113807251	-2.17623	0.00101811
gene7352	uncharacterized LOC113807668	-2.81349	0.0114034
gene7390	venom protease-like	-1.49771	0.000129892
gene7392	leucine-rich repeat extensin-like protein 3	-2.03964	0.0155033
gene7532	CSC1-like protein 2	-2.46922	0.0237198
gene7572	regucalcin-like	-2.70273	0.0145979
gene7634	transmembrane protein 19-like, transcript variant X1	-1.10082	0.046289
gene7641	collagen alpha-1(I) chain-like, transcript variant X1	-1.09845	0.0285861
gene7662	uncharacterized LOC113808009, transcript variant X2	-1.04344	0.00151519
gene774	uncharacterized LOC113807818	-1.43738	0.014155
gene7755	organic cation transporter-like protein	-1.60442	0.022166
gene7780	early growth response protein 1-like, transcript variant X1	-2.15815	0.00464498
gene7804	putative N-acetylated-alpha-linked acidic dipeptidase, transcript variant X2	-4.59886	8.30295e-05
gene7840	uncharacterized LOC113808206, transcript variant X1	-1.38519	0.00980857
gene7848	uncharacterized LOC113808220	-1.18279	0.0494386
gene7849	uncharacterized LOC113808221	-4.12698	0.0160348
gene7885	uncharacterized LOC113808268	-3.95953	0.0164472
gene7896	ABC transporter C family member 13-like, transcript variant X2	-1.41807	0.0326612
gene7947	uncharacterized peptidase C1-like protein F26E4.3	-1.89748	0.00157549
gene7980	transmembrane protein 50A-like	-1.29834	0.00260772
gene8139	chelonianin-like	-2.43573	0.0151392
gene8180	single insulin-like growth factor-binding domain protein-2	-1.40814	0.0235698
gene8233	matrix metalloproteinase-14-like	-1.5711	0.0458687
gene8333	alkaline phosphatase-like	-3.39408	1.76334e-20
gene8351	-	-1.503	0.0447766
gene8547	penaeidin-3a-like	-2.7254	0.000756524
gene8548	penaeidin-2b-like	-4.41961	0.0230072
gene8572	homeobox protein E60-like	-1.98382	0.00553338
gene8606	acylcarnitine hydrolase-like	-1.92278	0.0028965
gene8632	phenoloxidase-activating factor 2-like	-2.4461	0.00277596
gene866	zinc metalloproteinase nas-4-like	-4.70819	0.00159728
gene8695	uncharacterized LOC113809156	-1.93311	0.0479052
gene8745	uncharacterized LOC113809210, transcript variant X1	-1.8904	0.0201779
gene8786	cholinesterase 1-like, transcript variant X2	-2.67901	1.70539e-05
gene8788	esterase FE4-like	-3.30679	7.8554e-06
gene8823	glutamate receptor ionotropic, delta-1-like	-1.99256	0.0325725
gene8873	venom toxin OcyC11-like	-1.95491	0.00747541
gene892	uncharacterized LOC113809034	-1.3762	0.0128927
gene8938	rap1 GTPase-activating protein 1-like	-2.04248	0.000474435
gene9097	calpain-5-like	-1.72135	0.0195045
gene9099	ras-like protein 2, transcript variant X1	-1.43486	0.0101551
gene9125	endoglucanase E-4-like	-1.65922	0.0268217
gene9129	superoxide dismutase [Cu-Zn]-like, transcript variant X3	-1.26971	0.0189516
gene9163	suppressor of fused homolog, transcript variant X1	-1.16437	0.0483443
gene9187	alpha-1-inhibitor 3-like	-3.22363	0.000323382
gene9219	uncharacterized LOC113809722	-2.75326	0.0182339
gene9298	peritrophin-1-like	-2.56113	0.00605217
gene9364	mitochondrial fission process protein 1-like	-1.21492	0.000905144
gene9423	beta,beta-carotene 15,15'-dioxygenase-like, transcript variant X1	-2.44924	0.00025291
gene9503	gamma-butyrobetaine dioxygenase-like	-1.04473	0.000164439
gene9506	zonadhesin-like	-1.04146	0.021756
gene9507	uncharacterized LOC113810052	-1.31964	0.0360934
gene9508	-	-1.85206	0.0267784
gene9526	uncharacterized LOC113810066	-1.40334	0.0106661
gene955	uncharacterized LOC113809992	-1.59203	0.0326227
gene956	uncharacterized LOC113809999	-1.6465	0.0451819
gene957	uncharacterized LOC113810010	-1.92166	0.0247488
gene9577	solute carrier family 2, facilitated glucose transporter member 1-like	-1.96702	5.36581e-07
gene962	uncharacterized LOC113810055	-2.69847	0.000669536
gene9622	uncharacterized LOC113810173	-1.13293	0.0313028
gene9623	uncharacterized LOC113810182	-1.08501	0.0206178
gene963	uncharacterized LOC113810037, transcript variant X1	-5.59163	2.93049e-09
gene9663	apolipoprotein D-like	-1.40158	0.0465492
gene9696	uncharacterized LOC113810260	-1.35716	0.005775
gene9799	caseinolytic peptidase B protein homolog	-4.98802	0.0215319
gene9976	uncharacterized LOC113810560	-1.666	0.0126887
