# Supplementary material for: Comprehensive Transcriptomic and Metabolomic Analysis of the Litopenaeus vannamei Hepatopancreas After WSSV Challenge
Source: Front Immunol. 2022 Feb 10;13:826794. doi: 10.3389/fimmu.2022.826794 (PMC8867067; doi:10.3389/fimmu.2022.826794)
Supplement: Supplementary file 9 [file Table_7.xlsx]

## Sheet: Table S7
Table S7 Enrichment description of the signal pathway of N vs P2 group
Pathway id	Description	Ratio_in_study	Pvalue
map05164	Influenza A	30/434	9.47959e-11
map04972	Pancreatic secretion	23/434	2.35224e-08
map05204	Chemical carcinogenesis	16/434	3.58286e-07
map00983	Drug metabolism - other enzymes	18/434	1.34199e-06
map00140	Steroid hormone biosynthesis	13/434	1.71192e-06
map04612	Antigen processing and presentation	11/434	5.56112e-06
map05418	Fluid shear stress and atherosclerosis	20/434	1.07685e-05
map00590	Arachidonic acid metabolism	10/434	8.11732e-05
map00051	Fructose and mannose metabolism	11/434	7.80152e-05
map00790	Folate biosynthesis	9/434	0.000117724
map04974	Protein digestion and absorption	15/434	0.000113363
map05134	Legionellosis	11/434	0.000136421
map04142	Lysosome	19/434	0.000233158
map00260	Glycine, serine and threonine metabolism	9/434	0.000292141
map04080	Neuroactive ligand-receptor interaction	20/434	0.000349087
map00980	Metabolism of xenobiotics by cytochrome P450	10/434	0.000402718
map04391	Hippo signaling pathway - fly	16/434	0.000770869
map05416	Viral myocarditis	17/434	0.000748891
map04973	Carbohydrate digestion and absorption	7/434	0.000740786
map00040	Pentose and glucuronate interconversions	9/434	0.000710706
map04210	Apoptosis	20/434	0.00110883
map01523	Antifolate resistance	6/434	0.00141523
map00561	Glycerolipid metabolism	9/434	0.00139469
map00500	Starch and sucrose metabolism	8/434	0.00170526
map00830	Retinol metabolism	9/434	0.00166569
map00591	Linoleic acid metabolism	6/434	0.00187572
map05162	Measles	11/434	0.00225047
map04144	Endocytosis	20/434	0.00236547
map00982	Drug metabolism - cytochrome P450	8/434	0.00384432
map04919	Thyroid hormone signaling pathway	20/434	0.00554818
map04145	Phagosome	19/434	0.00543367
map00520	Amino sugar and nucleotide sugar metabolism	10/434	0.00542162
map05132	Salmonella infection	21/434	0.00599873
map04979	Cholesterol metabolism	9/434	0.00530382
map05412	Arrhythmogenic right ventricular cardiomyopathy (ARVC)	12/434	0.00631215
map04390	Hippo signaling pathway	15/434	0.0100308
map05145	Toxoplasmosis	11/434	0.0116419
map04975	Fat digestion and absorption	5/434	0.0147543
map05110	Vibrio cholerae infection	11/434	0.014675
map04625	C-type lectin receptor signaling pathway	7/434	0.0155556
map04611	Platelet activation	14/434	0.0141394
map05130	Pathogenic Escherichia coli infection	19/434	0.01452
map04670	Leukocyte transendothelial migration	11/434	0.0175026
map04915	Estrogen signaling pathway	9/434	0.0164354
map04212	Longevity regulating pathway - worm	9/434	0.0164354
map05225	Hepatocellular carcinoma	15/434	0.0172439
map04217	Necroptosis	10/434	0.018449
map04971	Gastric acid secretion	11/434	0.01906
map00600	Sphingolipid metabolism	7/434	0.0200607
map05152	Tuberculosis	11/434	0.0207179
map05014	Amyotrophic lateral sclerosis (ALS)	7/434	0.0226239
map05205	Proteoglycans in cancer	19/434	0.0222249
map05100	Bacterial invasion of epithelial cells	11/434	0.024349
map00232	Caffeine metabolism	3/434	0.0252125
map05410	Hypertrophic cardiomyopathy (HCM)	16/434	0.0266464
map00440	Phosphonate and phosphinate metabolism	2/434	0.0281769
map05414	Dilated cardiomyopathy (DCM)	16/434	0.0290585
map04745	Phototransduction - fly	11/434	0.0329654
map00072	Synthesis and degradation of ketone bodies	3/434	0.0329243
map04622	RIG-I-like receptor signaling pathway	4/434	0.032889
map04141	Protein processing in endoplasmic reticulum	16/434	0.0325222
map04725	Cholinergic synapse	7/434	0.0351271
map04921	Oxytocin signaling pathway	12/434	0.0368266
map04810	Regulation of actin cytoskeleton	14/434	0.0393271
map04213	Longevity regulating pathway - multiple species	10/434	0.038837
map04015	Rap1 signaling pathway	15/434	0.0416542
map02010	ABC transporters	4/434	0.0424505
map04520	Adherens junction	12/434	0.0446203
map00270	Cysteine and methionine metabolism	5/434	0.0466503
map05020	Prion diseases	4/434	0.0496056
map00250	Alanine, aspartate and glutamate metabolism	4/434	0.0573818
map00564	Glycerophospholipid metabolism	8/434	0.0584429
map04071	Sphingolipid signaling pathway	8/434	0.0630438
map00480	Glutathione metabolism	8/434	0.0654267
map05215	Prostate cancer	5/434	0.0810943
map00981	Insect hormone biosynthesis	3/434	0.0805216
map04510	Focal adhesion	16/434	0.0851152
map04657	IL-17 signaling pathway	4/434	0.0944834
map00330	Arginine and proline metabolism	5/434	0.0934919
map00910	Nitrogen metabolism	2/434	0.10112
map04977	Vitamin digestion and absorption	6/434	0.100524
map04392	Hippo signaling pathway - multiple species	3/434	0.107684
map04913	Ovarian steroidogenesis	4/434	0.110717
map04726	Serotonergic synapse	6/434	0.112427
map03040	Spliceosome	11/434	0.121734
map04976	Bile secretion	5/434	0.120981
map04530	Tight junction	14/434	0.131168
map04659	Th17 cell differentiation	3/434	0.13006
map04146	Peroxisome	7/434	0.133599
map00471	D-Glutamine and D-glutamate metabolism	1/434	0.129203
map00290	Valine, leucine and isoleucine biosynthesis	1/434	0.129203
map00053	Ascorbate and aldarate metabolism	4/434	0.140279
map01524	Platinum drug resistance	6/434	0.142803
map00670	One carbon pool by folate	2/434	0.146752
map00650	Butanoate metabolism	3/434	0.145806
map05206	MicroRNAs in cancer	9/434	0.149411
map05131	Shigellosis	15/434	0.155634
map00730	Thiamine metabolism	2/434	0.158734
map04658	Th1 and Th2 cell differentiation	3/434	0.162137
map05160	Hepatitis C	5/434	0.173962
map00860	Porphyrin and chlorophyll metabolism	4/434	0.172592
map05161	Hepatitis B	6/434	0.171515
map00280	Valine, leucine and isoleucine degradation	4/434	0.179343
map04215	Apoptosis - multiple species	4/434	0.179343
map04010	MAPK signaling pathway	10/434	0.189699
map04621	NOD-like receptor signaling pathway	6/434	0.191879
map00052	Galactose metabolism	3/434	0.196281
map00760	Nicotinate and nicotinamide metabolism	3/434	0.196281
map04330	Notch signaling pathway	3/434	0.222929
map00511	Other glycan degradation	3/434	0.222929
map04623	Cytosolic DNA-sensing pathway	2/434	0.233412
map04350	TGF-beta signaling pathway	4/434	0.236153
map05033	Nicotine addiction	3/434	0.250232
map05166	Human T-cell leukemia virus 1 infection	7/434	0.24919
map05133	Pertussis	3/434	0.259445
map00410	beta-Alanine metabolism	3/434	0.268701
map04714	Thermogenesis	13/434	0.264538
map00750	Vitamin B6 metabolism	1/434	0.267536
map05200	Pathways in cancer	16/434	0.280152
map00010	Glycolysis / Gluconeogenesis	5/434	0.279242
map05321	Inflammatory bowel disease (IBD)	1/434	0.292451
map05170	Human immunodeficiency virus 1 infection	6/434	0.31064
map04750	Inflammatory mediator regulation of TRP channels	4/434	0.327408
map04610	Complement and coagulation cascades	3/434	0.324788
map00300	Lysine biosynthesis	1/434	0.339772
map04978	Mineral absorption	3/434	0.343546
map04115	p53 signaling pathway	3/434	0.36226
map04214	Apoptosis - fly	5/434	0.373301
map00310	Lysine degradation	8/434	0.385982
map04940	Type I diabetes mellitus	1/434	0.383936
map00562	Inositol phosphate metabolism	5/434	0.40043
map04711	Circadian rhythm - fly	1/434	0.4049
map04640	Hematopoietic cell lineage	3/434	0.399399
map04630	Jak-STAT signaling pathway	2/434	0.42042
map04136	Autophagy - other	2/434	0.396501
map05231	Choline metabolism in cancer	7/434	0.396347
map04512	ECM-receptor interaction	5/434	0.413955
map04066	HIF-1 signaling pathway	4/434	0.420382
map04624	Toll and Imd signaling pathway	4/434	0.420382
map03320	PPAR signaling pathway	3/434	0.417752
map05323	Rheumatoid arthritis	2/434	0.432198
map04620	Toll-like receptor signaling pathway	2/434	0.466738
map00630	Glyoxylate and dicarboxylate metabolism	2/434	0.466738
map00770	Pantothenate and CoA biosynthesis	1/434	0.463616
map00533	Glycosaminoglycan biosynthesis - keratan sulfate	2/434	0.489061
map05010	Alzheimer disease	13/434	0.483809
map05167	Kaposi sarcoma-associated herpesvirus infection	4/434	0.488162
map04152	AMPK signaling pathway	4/434	0.517256
map04724	Glutamatergic synapse	4/434	0.510053
map04320	Dorso-ventral axis formation	3/434	0.514658
map04668	TNF signaling pathway	3/434	0.514658
map04927	Cortisol synthesis and secretion	2/434	0.531904
map05230	Central carbon metabolism in cancer	2/434	0.581913
map04660	T cell receptor signaling pathway	2/434	0.581913
map04931	Insulin resistance	3/434	0.555794
map04721	Synaptic vesicle cycle	3/434	0.531359
map05169	Epstein-Barr virus infection	4/434	0.592925
map00380	Tryptophan metabolism	2/434	0.542226
map00230	Purine metabolism	5/434	0.581021
map04932	Non-alcoholic fatty liver disease (NAFLD)	5/434	0.581021
map04130	SNARE interactions in vesicular transport	1/434	0.564273
map05211	Renal cell carcinoma	2/434	0.572233
map05212	Pancreatic cancer	2/434	0.572233
map04928	Parathyroid hormone synthesis, secretion and action	3/434	0.579454
map04964	Proximal tubule bicarbonate reclamation	1/434	0.548912
map04710	Circadian rhythm	1/434	0.548912
map00100	Steroid biosynthesis	1/434	0.548912
map00220	Arginine biosynthesis	1/434	0.548912
map04140	Autophagy - animal	5/434	0.610218
map04918	Thyroid hormone synthesis	3/434	0.571656
map05120	Epithelial cell signaling in Helicobacter pylori infection	2/434	0.619012
map05165	Human papillomavirus infection	10/434	0.616638
map01522	Endocrine resistance	3/434	0.624324
map00340	Histidine metabolism	1/434	0.607293
map01040	Biosynthesis of unsaturated fatty acids	1/434	0.607293
map03013	RNA transport	7/434	0.638246
map04720	Long-term potentiation	2/434	0.64514
map03410	Base excision repair	2/434	0.685509
map05034	Alcoholism	1/434	0.998958
map04024	cAMP signaling pathway	6/434	0.659915
map04730	Long-term depression	2/434	0.661759
map05142	Chagas disease (American trypanosomiasis)	2/434	0.661759
map05163	Human cytomegalovirus infection	4/434	0.678338
map03008	Ribosome biogenesis in eukaryotes	3/434	0.678876
map05218	Melanoma	1/434	0.681036
map00531	Glycosaminoglycan degradation	1/434	0.681036
map04341	Hedgehog signaling pathway - fly	1/434	0.681036
map04020	Calcium signaling pathway	4/434	0.705634
map05221	Acute myeloid leukemia	1/434	0.712549
map04662	B cell receptor signaling pathway	1/434	0.712549
map04914	Progesterone-mediated oocyte maturation	2/434	0.71503
map04742	Taste transduction	1/434	0.722348
map04924	Renin secretion	2/434	0.735617
map04727	GABAergic synapse	2/434	0.735617
map04360	Axon guidance	4/434	0.745749
map05222	Small cell lung cancer	3/434	0.749342
map04211	Longevity regulating pathway	2/434	0.761086
map05016	Huntington disease	11/434	0.764142
map04216	Ferroptosis	1/434	0.766562
map04650	Natural killer cell mediated cytotoxicity	1/434	0.774523
map04926	Relaxin signaling pathway	3/434	0.774818
map04925	Aldosterone synthesis and secretion	2/434	0.77877
map04380	Osteoclast differentiation	1/434	0.782213
map00510	N-Glycan biosynthesis	2/434	0.784405
map05140	Leishmaniasis	1/434	0.789641
map00603	Glycosphingolipid biosynthesis - globo and isoglobo series	1/434	0.789641
map04910	Insulin signaling pathway	3/434	0.798135
map04260	Cardiac muscle contraction	4/434	0.809521
map04917	Prolactin signaling pathway	1/434	0.810444
map05214	Glioma	1/434	0.810444
map05220	Chronic myeloid leukemia	1/434	0.823159
map03050	Proteasome	1/434	0.823159
map00620	Pyruvate metabolism	1/434	0.823159
map00601	Glycosphingolipid biosynthesis - lacto and neolacto series	1/434	0.823159
map00020	Citrate cycle (TCA cycle)	1/434	0.829193
map05144	Malaria	1/434	0.829193
map04920	Adipocytokine signaling pathway	1/434	0.829193
map00513	Various types of N-glycan biosynthesis	3/434	0.831225
map05030	Cocaine addiction	1/434	0.846092
map04064	NF-kappa B signaling pathway	1/434	0.846092
map01521	EGFR tyrosine kinase inhibitor resistance	1/434	0.851346
map00071	Fatty acid degradation	1/434	0.856421
map04666	Fc gamma R-mediated phagocytosis	2/434	0.862546
map04933	AGE-RAGE signaling pathway in diabetic complications	2/434	0.866219
map04014	Ras signaling pathway	4/434	0.868185
map04012	ErbB signaling pathway	1/434	0.870631
map04070	Phosphatidylinositol signaling system	2/434	0.88003
map05224	Breast cancer	2/434	0.88003
map04150	mTOR signaling pathway	3/434	0.88084
map04151	PI3K-Akt signaling pathway	6/434	0.880915
map04218	Cellular senescence	2/434	0.886431
map04137	Mitophagy - animal	1/434	0.88742
map04340	Hedgehog signaling pathway	1/434	0.88742
map04068	FoxO signaling pathway	2/434	0.889512
map00565	Ether lipid metabolism	1/434	0.891265
map00240	Pyrimidine metabolism	1/434	0.891265
map04514	Cell adhesion molecules (CAMs)	1/434	0.89498
map05203	Viral carcinogenesis	4/434	0.898059
map05202	Transcriptional misregulation in cancer	4/434	0.898059
map05031	Amphetamine addiction	1/434	0.902034
map04062	Chemokine signaling pathway	2/434	0.906425
map05210	Colorectal cancer	1/434	0.914755
map03020	RNA polymerase	1/434	0.917668
map04110	Cell cycle	2/434	0.91864
map05032	Morphine addiction	1/434	0.920483
map04261	Adrenergic signaling in cardiomyocytes	4/434	0.921815
map04013	MAPK signaling pathway - fly	3/434	0.93198
map04310	Wnt signaling pathway	2/434	0.935116
map04614	Renin-angiotensin system	1/434	0.935464
map04916	Melanogenesis	1/434	0.941863
map04912	GnRH signaling pathway	1/434	0.943852
map04934	Cushing syndrome	2/434	0.949865
map04922	Glucagon signaling pathway	1/434	0.951151
map04713	Circadian entrainment	1/434	0.954438
map04540	Gap junction	1/434	0.955997
map05146	Amoebiasis	3/434	0.959139
map04072	Phospholipase D signaling pathway	2/434	0.962496
map03018	RNA degradation	1/434	0.963032
map05012	Parkinson disease	2/434	0.963577
map04371	Apelin signaling pathway	1/434	0.964298
map04722	Neurotrophin signaling pathway	1/434	0.966701
map04728	Dopaminergic synapse	1/434	0.971035
map04270	Vascular smooth muscle contraction	1/434	0.978838
map04022	cGMP-PKG signaling pathway	3/434	0.979459
map04550	Signaling pathways regulating pluripotency of stem cells	1/434	0.984543
map04723	Retrograde endocannabinoid signaling	1/434	0.987465
map00190	Oxidative phosphorylation	1/434	0.989474
map04120	Ubiquitin mediated proteolysis	2/434	0.98962
map05226	Gastric cancer	1/434	0.992315
map05168	Herpes simplex virus 1 infection	8/434	0.995891
map03010	Ribosome	1/434	0.997014
