# Supplementary material for: Comprehensive Transcriptomic and Metabolomic Analysis of the Litopenaeus vannamei Hepatopancreas After WSSV Challenge
Source: Front Immunol. 2022 Feb 10;13:826794. doi: 10.3389/fimmu.2022.826794 (PMC8867067; doi:10.3389/fimmu.2022.826794)
Supplement: Supplementary file 10 [file Table_8.xlsx]

## Sheet: Table S8
Table S8 Enrichment description of the signal pathway of N vs P36 group
Pathway id	Description	Ratio_in_study	Pvalue
map04972	Pancreatic secretion	32/564	4.71941e-12
map04974	Protein digestion and absorption	20/564	5.16464e-06
map00520	Amino sugar and nucleotide sugar metabolism	16/564	3.93565e-05
map04979	Cholesterol metabolism	14/564	7.74772e-05
map00790	Folate biosynthesis	10/564	0.00017271
map04080	Neuroactive ligand-receptor interaction	23/564	0.00071391
map04610	Complement and coagulation cascades	9/564	0.00104745
map04142	Lysosome	21/564	0.00094249
map00410	beta-Alanine metabolism	8/564	0.00211132
map05164	Influenza A	20/564	0.00199435
map04910	Insulin signaling pathway	13/564	0.00326563
map00440	Phosphonate and phosphinate metabolism	3/564	0.00406438
map05204	Chemical carcinogenesis	11/564	0.00570772
map04928	Parathyroid hormone synthesis, secretion and action	10/564	0.00532289
map04213	Longevity regulating pathway - multiple species	14/564	0.00872358
map00290	Valine, leucine and isoleucine biosynthesis	2/564	0.0110129
map00500	Starch and sucrose metabolism	8/564	0.00830363
map00983	Drug metabolism - other enzymes	13/564	0.00956281
map03320	PPAR signaling pathway	8/564	0.0107794
map00670	One carbon pool by folate	4/564	0.0103772
map04931	Insulin resistance	9/564	0.0125071
map04924	Renin secretion	8/564	0.0186227
map04514	Cell adhesion molecules (CAMs)	7/564	0.024046
map04152	AMPK signaling pathway	10/564	0.0235107
map00564	Glycerophospholipid metabolism	11/564	0.0201397
map00561	Glycerolipid metabolism	8/564	0.0229956
map05414	Dilated cardiomyopathy (DCM)	20/564	0.0228663
map00260	Glycine, serine and threonine metabolism	7/564	0.0222729
map05020	Prion diseases	5/564	0.0333707
map04975	Fat digestion and absorption	5/564	0.0399223
map00770	Pantothenate and CoA biosynthesis	3/564	0.0426735
map00140	Steroid hormone biosynthesis	7/564	0.0532062
map00750	Vitamin B6 metabolism	2/564	0.0570633
map04330	Notch signaling pathway	5/564	0.059503
map05412	Arrhythmogenic right ventricular cardiomyopathy (ARVC)	11/564	0.0791692
map00590	Arachidonic acid metabolism	6/564	0.0748357
map04964	Proximal tubule bicarbonate reclamation	3/564	0.0788612
map04721	Synaptic vesicle cycle	7/564	0.0699769
map04141	Protein processing in endoplasmic reticulum	18/564	0.0771851
map00430	Taurine and hypotaurine metabolism	2/564	0.0692913
map05410	Hypertrophic cardiomyopathy (HCM)	18/564	0.0640205
map04925	Aldosterone synthesis and secretion	7/564	0.0736695
map05014	Amyotrophic lateral sclerosis (ALS)	7/564	0.0736695
map00980	Metabolism of xenobiotics by cytochrome P450	7/564	0.0663974
map00620	Pyruvate metabolism	5/564	0.0686241
map00010	Glycolysis / Gluconeogenesis	8/564	0.0889511
map04130	SNARE interactions in vesicular transport	3/564	0.0872976
map00330	Arginine and proline metabolism	6/564	0.0930431
map00591	Linoleic acid metabolism	4/564	0.0918689
map00300	Lysine biosynthesis	2/564	0.0959369
map04512	ECM-receptor interaction	9/564	0.0978964
map04071	Sphingolipid signaling pathway	9/564	0.101617
map00270	Cysteine and methionine metabolism	5/564	0.112244
map05150	Staphylococcus aureus infection	2/564	0.11018
map00052	Galactose metabolism	4/564	0.136167
map04973	Carbohydrate digestion and absorption	4/564	0.136167
map04371	Apelin signaling pathway	7/564	0.131758
map04144	Endocytosis	17/564	0.149785
map00051	Fructose and mannose metabolism	6/564	0.141755
map04976	Bile secretion	6/564	0.124381
map04611	Platelet activation	13/564	0.149275
map04391	Hippo signaling pathway - fly	12/564	0.135808
map00524	Neomycin, kanamycin and gentamicin biosynthesis	1/564	0.126761
map05416	Viral myocarditis	13/564	0.131584
map04140	Autophagy - animal	10/564	0.148259
map04978	Mineral absorption	5/564	0.131363
map00830	Retinol metabolism	6/564	0.147784
map05206	MicroRNAs in cancer	11/564	0.160342
map04640	Hematopoietic cell lineage	5/564	0.17355
map04390	Hippo signaling pathway	13/564	0.196507
map04920	Adipocytokine signaling pathway	4/564	0.187352
map00480	Glutathione metabolism	8/564	0.193648
map04261	Adrenergic signaling in cardiomyocytes	12/564	0.196439
map04810	Regulation of actin cytoskeleton	14/564	0.192136
map04724	Glutamatergic synapse	7/564	0.206706
map04923	Regulation of lipolysis in adipocytes	4/564	0.205629
map04913	Ovarian steroidogenesis	4/564	0.214957
map04725	Cholinergic synapse	6/564	0.213834
map04350	TGF-beta signaling pathway	5/564	0.220151
map01523	Antifolate resistance	3/564	0.22318
map04022	cGMP-PKG signaling pathway	12/564	0.247441
map00730	Thiamine metabolism	2/564	0.236932
map05200	Pathways in cancer	21/564	0.229454
map00982	Drug metabolism - cytochrome P450	5/564	0.236473
map04921	Oxytocin signaling pathway	11/564	0.254711
map04977	Vitamin digestion and absorption	6/564	0.235391
map00650	Butanoate metabolism	3/564	0.246928
map02010	ABC transporters	3/564	0.246928
map05418	Fluid shear stress and atherosclerosis	11/564	0.244474
map00062	Fatty acid elongation	2/564	0.270182
map04630	Jak-STAT signaling pathway	3/564	0.283193
map04916	Melanogenesis	5/564	0.295851
map04912	GnRH signaling pathway	5/564	0.304548
map00250	Alanine, aspartate and glutamate metabolism	3/564	0.295391
map00061	Fatty acid biosynthesis	2/564	0.303391
map04260	Cardiac muscle contraction	9/564	0.294147
map01040	Biosynthesis of unsaturated fatty acids	2/564	0.33632
map04922	Glucagon signaling pathway	5/564	0.339661
map04918	Thyroid hormone synthesis	5/564	0.339661
map04730	Long-term depression	4/564	0.333276
map05224	Breast cancer	6/564	0.326931
map04530	Tight junction	15/564	0.324509
map00630	Glyoxylate and dicarboxylate metabolism	3/564	0.332118
map05225	Hepatocellular carcinoma	12/564	0.371664
map05217	Basal cell carcinoma	3/564	0.368777
map04270	Vascular smooth muscle contraction	6/564	0.366529
map04072	Phospholipase D signaling pathway	8/564	0.324084
map04068	FoxO signaling pathway	6/564	0.350642
map04750	Inflammatory mediator regulation of TRP channels	5/564	0.322049
map04024	cAMP signaling pathway	10/564	0.366167
map00511	Other glycan degradation	3/564	0.356585
map00533	Glycosaminoglycan biosynthesis - keratan sulfate	3/564	0.356585
map04919	Thyroid hormone signaling pathway	15/564	0.420092
map04930	Type II diabetes mellitus	2/564	0.446799
map05340	Primary immunodeficiency	1/564	0.363611
map00562	Inositol phosphate metabolism	6/564	0.453785
map04727	GABAergic synapse	4/564	0.434218
map00740	Riboflavin metabolism	1/564	0.444341
map05205	Proteoglycans in cancer	16/564	0.42444
map05231	Choline metabolism in cancer	9/564	0.381322
map04341	Hedgehog signaling pathway - fly	2/564	0.431606
map05100	Bacterial invasion of epithelial cells	8/564	0.438645
map04060	Cytokine-cytokine receptor interaction	1/564	0.418636
map04064	NF-kappa B signaling pathway	3/564	0.428915
map05212	Pancreatic cancer	3/564	0.452418
map04015	Rap1 signaling pathway	13/564	0.410069
map00380	Tryptophan metabolism	3/564	0.417029
map04625	C-type lectin receptor signaling pathway	4/564	0.444142
map04971	Gastric acid secretion	8/564	0.398046
map04927	Cortisol synthesis and secretion	3/564	0.405063
map03030	DNA replication	3/564	0.405063
map00030	Pentose phosphate pathway	2/564	0.416194
map04658	Th1 and Th2 cell differentiation	2/564	0.546256
map05032	Morphine addiction	4/564	0.40418
map04520	Adherens junction	9/564	0.543904
map05031	Amphetamine addiction	3/564	0.573182
map05033	Nicotine addiction	3/564	0.393026
map05144	Malaria	3/564	0.393026
map00020	Citrate cycle (TCA cycle)	3/564	0.393026
map04210	Apoptosis	12/564	0.554344
map04940	Type I diabetes mellitus	1/564	0.468911
map04062	Chemokine signaling pathway	5/564	0.578459
map05323	Rheumatoid arthritis	2/564	0.572288
map00600	Sphingolipid metabolism	4/564	0.483255
map05215	Prostate cancer	3/564	0.583318
map04320	Dorso-ventral axis formation	4/564	0.473573
map05222	Small cell lung cancer	5/564	0.570629
map04020	Calcium signaling pathway	6/564	0.588605
map04950	Maturity onset diabetes of the young	1/564	0.492396
map04711	Circadian rhythm - fly	1/564	0.492396
map04145	Phagosome	13/564	0.534117
map05202	Transcriptional misregulation in cancer	9/564	0.482521
map04670	Leukocyte transendothelial migration	7/564	0.537778
map00860	Porphyrin and chlorophyll metabolism	3/564	0.541874
map00240	Pyrimidine metabolism	3/564	0.541874
map04720	Long-term potentiation	3/564	0.541874
map00910	Nitrogen metabolism	1/564	0.514845
map00450	Selenocompound metabolism	1/564	0.514845
map03450	Non-homologous end-joining	1/564	0.514845
map01522	Endocrine resistance	4/564	0.601376
map04742	Taste transduction	2/564	0.490957
map04970	Salivary secretion	4/564	0.511856
map05130	Pathogenic Escherichia coli infection	14/564	0.568301
map04510	Focal adhesion	14/564	0.568301
map04360	Axon guidance	7/564	0.481753
map05165	Human papillomavirus infection	14/564	0.510261
map04137	Mitophagy - animal	3/564	0.531147
map04115	p53 signaling pathway	3/564	0.531147
map05140	Leishmaniasis	2/564	0.597218
map00760	Nicotinate and nicotinamide metabolism	2/564	0.597218
map05110	Vibrio cholerae infection	6/564	0.668087
map04934	Cushing syndrome	6/564	0.567265
map04310	Wnt signaling pathway	5/564	0.672804
map04070	Phosphatidylinositol signaling system	5/564	0.505483
map04612	Antigen processing and presentation	3/564	0.509281
map00513	Various types of N-glycan biosynthesis	6/564	0.530569
map05168	Herpes simplex virus 1 infection	7/564	0.999969
map00072	Synthesis and degradation of ketone bodies	1/564	0.613067
map04726	Serotonergic synapse	4/564	0.626226
map04066	HIF-1 signaling pathway	4/564	0.626226
map04961	Endocrine and other factor-regulated calcium reabsorption	2/564	0.632539
map04150	mTOR signaling pathway	6/564	0.636174
map04745	Phototransduction - fly	7/564	0.641369
map04710	Circadian rhythm	1/564	0.646551
map00100	Steroid biosynthesis	1/564	0.646551
map04146	Peroxisome	5/564	0.652323
map05220	Chronic myeloid leukemia	2/564	0.654715
map04740	Olfactory transduction	2/564	0.654715
map04666	Fc gamma R-mediated phagocytosis	4/564	0.657789
map04723	Retrograde endocannabinoid signaling	5/564	0.659239
map00360	Phenylalanine metabolism	1/564	0.662192
map00592	alpha-Linolenic acid metabolism	1/564	0.662192
map04728	Dopaminergic synapse	4/564	0.665394
map04933	AGE-RAGE signaling pathway in diabetic complications	4/564	0.665394
map01524	Platinum drug resistance	4/564	0.680254
map00534	Glycosaminoglycan biosynthesis - heparan sulfate / heparin	1/564	0.691432
map05030	Cocaine addiction	2/564	0.695844
map01521	EGFR tyrosine kinase inhibitor resistance	2/564	0.705471
map05211	Renal cell carcinoma	2/564	0.714844
map03440	Homologous recombination	2/564	0.714844
map04151	PI3K-Akt signaling pathway	10/564	0.717782
map00510	N-Glycan biosynthesis	3/564	0.72378
map05230	Central carbon metabolism in cancer	2/564	0.723965
map04217	Necroptosis	5/564	0.729343
map00053	Ascorbate and aldarate metabolism	2/564	0.741468
map00970	Aminoacyl-tRNA biosynthesis	2/564	0.741468
map04212	Longevity regulating pathway - worm	4/564	0.753648
map00350	Tyrosine metabolism	1/564	0.753948
map04713	Circadian entrainment	3/564	0.759274
map04911	Insulin secretion	2/564	0.765937
map04340	Hedgehog signaling pathway	2/564	0.773635
map05218	Melanoma	1/564	0.775257
map00565	Ether lipid metabolism	2/564	0.781112
map04550	Signaling pathways regulating pluripotency of stem cells	4/564	0.782426
map04392	Hippo signaling pathway - multiple species	1/564	0.78521
map03460	Fanconi anemia pathway	2/564	0.78837
map04215	Apoptosis - multiple species	2/564	0.78837
map05131	Shigellosis	12/564	0.79502
map05142	Chagas disease (American trypanosomiasis)	2/564	0.795417
map00230	Purine metabolism	5/564	0.797998
map05166	Human T-cell leukemia virus 1 infection	5/564	0.797998
map04624	Toll and Imd signaling pathway	3/564	0.808301
map03430	Mismatch repair	1/564	0.812507
map00040	Pentose and glucuronate interconversions	2/564	0.833483
map04114	Oocyte meiosis	3/564	0.83446
map04136	Autophagy - other	1/564	0.836339
map04914	Progesterone-mediated oocyte maturation	2/564	0.839169
map05152	Tuberculosis	5/564	0.840879
map05146	Amoebiasis	6/564	0.850112
map05213	Endometrial cancer	1/564	0.850523
map04216	Ferroptosis	1/564	0.850523
map05163	Human cytomegalovirus infection	4/564	0.852934
map04370	VEGF signaling pathway	1/564	0.857147
map04218	Cellular senescence	3/564	0.861744
map04380	Osteoclast differentiation	1/564	0.863479
map04962	Vasopressin-regulated water reabsorption	1/564	0.863479
map04668	TNF signaling pathway	2/564	0.874277
map04211	Longevity regulating pathway	2/564	0.874277
map04013	MAPK signaling pathway - fly	5/564	0.875991
map05214	Glioma	1/564	0.886125
map04714	Thermogenesis	10/564	0.888293
map04915	Estrogen signaling pathway	3/564	0.88852
map05132	Salmonella infection	11/564	0.888959
map00310	Lysine degradation	6/564	0.889671
map05145	Toxoplasmosis	4/564	0.894439
map00601	Glycosphingolipid biosynthesis - lacto and neolacto series	1/564	0.895999
map03050	Proteasome	1/564	0.895999
map05012	Parkinson disease	4/564	0.897384
map04657	IL-17 signaling pathway	1/564	0.900612
map00640	Propanoate metabolism	1/564	0.900612
map04926	Relaxin signaling pathway	3/564	0.90165
map05160	Hepatitis C	2/564	0.902206
map05133	Pertussis	1/564	0.905019
map04014	Ras signaling pathway	5/564	0.906796
map04540	Gap junction	2/564	0.912306
map04010	MAPK signaling pathway	6/564	0.913732
map00071	Fatty acid degradation	1/564	0.920784
map04012	ErbB signaling pathway	1/564	0.930868
map00190	Oxidative phosphorylation	3/564	0.933081
map05010	Alzheimer disease	11/564	0.937916
map00280	Valine, leucine and isoleucine degradation	1/564	0.947353
map00532	Glycosaminoglycan biosynthesis - chondroitin sulfate / dermatan sulfate	1/564	0.947353
map05226	Gastric cancer	3/564	0.950272
map05167	Kaposi sarcoma-associated herpesvirus infection	2/564	0.951551
map00514	Other types of O-glycan biosynthesis	1/564	0.954059
map03410	Base excision repair	1/564	0.956099
map05161	Hepatitis B	2/564	0.958345
map05210	Colorectal cancer	1/564	0.959912
map03020	RNA polymerase	1/564	0.961693
map03015	mRNA surveillance pathway	2/564	0.964222
map04621	NOD-like receptor signaling pathway	2/564	0.964222
map03040	Spliceosome	5/564	0.965913
map05162	Measles	2/564	0.969298
map04120	Ubiquitin mediated proteolysis	4/564	0.971065
map04614	Renin-angiotensin system	1/564	0.972132
map05016	Huntington disease	9/564	0.98972
map03013	RNA transport	4/564	0.990175
map03008	Ribosome biogenesis in eukaryotes	1/564	0.990215
map05034	Alcoholism	3/564	0.993295
map04214	Apoptosis - fly	1/564	0.995281
map04110	Cell cycle	1/564	0.995693
map05169	Epstein-Barr virus infection	1/564	0.995885
map05322	Systemic lupus erythematosus	1/564	0.99701
map05170	Human immunodeficiency virus 1 infection	1/564	0.997828
map04932	Non-alcoholic fatty liver disease (NAFLD)	1/564	0.998906
map05203	Viral carcinogenesis	1/564	0.999847
