# Supplementary material for: Comprehensive Transcriptomic and Metabolomic Analysis of the Litopenaeus vannamei Hepatopancreas After WSSV Challenge
Source: Front Immunol. 2022 Feb 10;13:826794. doi: 10.3389/fimmu.2022.826794 (PMC8867067; doi:10.3389/fimmu.2022.826794)
Supplement: Supplementary file 11 [file Table_9.xlsx]

## Sheet: Table S9
Table S9 Enrichment description of the signal pathway of N vs P48 group
Pathway id	Description	Ratio_in_study	Pvalue
map04974	Protein digestion and absorption	25/531	1.07097e-09
map04972	Pancreatic secretion	24/531	2.27556e-07
map00260	Glycine, serine and threonine metabolism	11/531	5.82553e-05
map04080	Neuroactive ligand-receptor interaction	23/531	0.000308527
map00520	Amino sugar and nucleotide sugar metabolism	14/531	0.000266026
map00051	Fructose and mannose metabolism	11/531	0.000450522
map00564	Glycerophospholipid metabolism	14/531	0.000583604
map04142	Lysosome	20/531	0.0010841
map00270	Cysteine and methionine metabolism	8/531	0.0026033
map04973	Carbohydrate digestion and absorption	7/531	0.00237562
map05164	Influenza A	19/531	0.00232879
map00500	Starch and sucrose metabolism	8/531	0.005843
map04512	ECM-receptor interaction	12/531	0.00546917
map04979	Cholesterol metabolism	10/531	0.00649295
map05014	Amyotrophic lateral sclerosis (ALS)	9/531	0.00742043
map04610	Complement and coagulation cascades	7/531	0.0108546
map00290	Valine, leucine and isoleucine biosynthesis	2/531	0.00979535
map04928	Parathyroid hormone synthesis, secretion and action	9/531	0.0107576
map00983	Drug metabolism - other enzymes	12/531	0.0145603
map04625	C-type lectin receptor signaling pathway	8/531	0.0144226
map04330	Notch signaling pathway	6/531	0.0140172
map04210	Apoptosis	19/531	0.0204447
map00010	Glycolysis / Gluconeogenesis	9/531	0.0290452
map04213	Longevity regulating pathway - multiple species	12/531	0.028297
map00330	Arginine and proline metabolism	7/531	0.0277362
map05204	Chemical carcinogenesis	9/531	0.0275016
map00440	Phosphonate and phosphinate metabolism	2/531	0.0409232
map04978	Mineral absorption	6/531	0.0405357
map00750	Vitamin B6 metabolism	2/531	0.0511929
map04720	Long-term potentiation	6/531	0.0494059
map00980	Metabolism of xenobiotics by cytochrome P450	7/531	0.0511758
map00730	Thiamine metabolism	3/531	0.0545309
map00670	One carbon pool by folate	3/531	0.0481796
map05033	Nicotine addiction	5/531	0.0598084
map00430	Taurine and hypotaurine metabolism	2/531	0.0622673
map00533	Glycosaminoglycan biosynthesis - keratan sulfate	5/531	0.0481606
map00590	Arachidonic acid metabolism	6/531	0.0593811
map05031	Amphetamine addiction	6/531	0.0593811
map04918	Thyroid hormone synthesis	7/531	0.0698778
map00410	beta-Alanine metabolism	5/531	0.0683874
map00380	Tryptophan metabolism	5/531	0.0683874
map00650	Butanoate metabolism	4/531	0.0774148
map00360	Phenylalanine metabolism	3/531	0.0758045
map04724	Glutamatergic synapse	8/531	0.0840507
map00790	Folate biosynthesis	5/531	0.0874689
map05020	Prion diseases	4/531	0.0894587
map00140	Steroid hormone biosynthesis	6/531	0.100652
map00561	Glycerolipid metabolism	6/531	0.110351
map00920	Sulfur metabolism	2/531	0.113006
map05206	MicroRNAs in cancer	11/531	0.119991
map04612	Antigen processing and presentation	5/531	0.109027
map00052	Galactose metabolism	4/531	0.116024
map00524	Neomycin, kanamycin and gentamicin biosynthesis	1/531	0.119657
map04514	Cell adhesion molecules (CAMs)	5/531	0.132905
map00350	Tyrosine metabolism	3/531	0.136668
map00030	Pentose phosphate pathway	3/531	0.146427
map04071	Sphingolipid signaling pathway	8/531	0.149545
map00770	Pantothenate and CoA biosynthesis	2/531	0.170802
map00040	Pentose and glucuronate interconversions	5/531	0.179644
map04725	Cholinergic synapse	6/531	0.177647
map04350	TGF-beta signaling pathway	5/531	0.186774
map05030	Cocaine addiction	4/531	0.18611
map04024	cAMP signaling pathway	11/531	0.193804
map00982	Drug metabolism - cytochrome P450	5/531	0.201332
map04810	Regulation of actin cytoskeleton	13/531	0.21694
map00072	Synthesis and degradation of ketone bodies	2/531	0.216678
map04624	Toll and Imd signaling pathway	6/531	0.216311
map05168	Herpes simplex virus 1 infection	5/531	0.999995
map00053	Ascorbate and aldarate metabolism	4/531	0.229764
map04668	TNF signaling pathway	5/531	0.239259
map00600	Sphingolipid metabolism	5/531	0.247072
map00062	Fatty acid elongation	2/531	0.247826
map00100	Steroid biosynthesis	2/531	0.247826
map04630	Jak-STAT signaling pathway	3/531	0.253531
map04721	Synaptic vesicle cycle	5/531	0.25495
map05146	Amoebiasis	10/531	0.267294
map00480	Glutathione metabolism	7/531	0.270576
map04970	Salivary secretion	5/531	0.270882
map04611	Platelet activation	11/531	0.27329
map04750	Inflammatory mediator regulation of TRP channels	5/531	0.278928
map00061	Fatty acid biosynthesis	2/531	0.279105
map00760	Nicotinate and nicotinamide metabolism	3/531	0.287715
map04730	Long-term depression	4/531	0.294391
map04640	Hematopoietic cell lineage	4/531	0.303835
map00340	Histidine metabolism	2/531	0.310287
map05412	Arrhythmogenic right ventricular cardiomyopathy (ARVC)	8/531	0.310895
map04713	Circadian entrainment	5/531	0.311539
map05215	Prostate cancer	4/531	0.313311
map03410	Base excision repair	4/531	0.322813
map05205	Proteoglycans in cancer	16/531	0.3329
map04212	Longevity regulating pathway - worm	6/531	0.344912
map05340	Primary immunodeficiency	1/531	0.346186
map05152	Tuberculosis	8/531	0.348411
map01522	Endocrine resistance	5/531	0.352942
map04371	Apelin signaling pathway	5/531	0.369595
map04923	Regulation of lipolysis in adipocytes	3/531	0.379638
map00562	Inositol phosphate metabolism	6/531	0.397261
map04976	Bile secretion	4/531	0.399038
map00300	Lysine biosynthesis	1/531	0.39948
map04060	Cytokine-cytokine receptor interaction	1/531	0.39948
map05218	Melanoma	2/531	0.401497
map04341	Hedgehog signaling pathway - fly	2/531	0.401497
map05211	Renal cell carcinoma	3/531	0.413623
map04392	Hippo signaling pathway - multiple species	2/531	0.416179
map04930	Type II diabetes mellitus	2/531	0.416179
map04360	Axon guidance	7/531	0.419207
map04933	AGE-RAGE signaling pathway in diabetic complications	5/531	0.419471
map05150	Staphylococcus aureus infection	1/531	0.424478
map00740	Riboflavin metabolism	1/531	0.424478
map05230	Central carbon metabolism in cancer	3/531	0.424825
map04211	Longevity regulating pathway	4/531	0.427352
map04960	Aldosterone-regulated sodium reabsorption	2/531	0.430678
map00830	Retinol metabolism	4/531	0.436717
map05221	Acute myeloid leukemia	2/531	0.444983
map04940	Type I diabetes mellitus	1/531	0.448437
map05224	Breast cancer	5/531	0.452371
map04912	GnRH signaling pathway	4/531	0.455312
map01523	Antifolate resistance	2/531	0.459085
map00310	Lysine degradation	9/531	0.470708
map05130	Pathogenic Escherichia coli infection	14/531	0.476007
map04152	AMPK signaling pathway	5/531	0.484754
map00591	Linoleic acid metabolism	2/531	0.486651
map02010	ABC transporters	2/531	0.486651
map04340	Hedgehog signaling pathway	3/531	0.490251
map05200	Pathways in cancer	17/531	0.490612
map00450	Selenocompound metabolism	1/531	0.493411
map03450	Non-homologous end-joining	1/531	0.493411
map00860	Porphyrin and chlorophyll metabolism	3/531	0.500807
map00280	Valine, leucine and isoleucine degradation	3/531	0.511249
map04658	Th1 and Th2 cell differentiation	2/531	0.513324
map05213	Endometrial cancer	2/531	0.526314
map04020	Calcium signaling pathway	6/531	0.528998
map04650	Natural killer cell mediated cytotoxicity	2/531	0.539067
map04370	VEGF signaling pathway	2/531	0.539067
map05202	Transcriptional misregulation in cancer	8/531	0.554848
map04144	Endocytosis	12/531	0.558972
map04145	Phagosome	12/531	0.563803
map05140	Leishmaniasis	2/531	0.563854
map05418	Fluid shear stress and atherosclerosis	8/531	0.566657
map04072	Phospholipase D signaling pathway	6/531	0.577105
map04726	Serotonergic synapse	4/531	0.578168
map04510	Focal adhesion	13/531	0.588774
map04910	Insulin signaling pathway	5/531	0.591726
map05214	Glioma	2/531	0.599212
map00511	Other glycan degradation	2/531	0.599212
map04961	Endocrine and other factor-regulated calcium reabsorption	2/531	0.599212
map04917	Prolactin signaling pathway	2/531	0.599212
map04723	Retrograde endocannabinoid signaling	5/531	0.605991
map05414	Dilated cardiomyopathy (DCM)	11/531	0.615611
map04727	GABAergic synapse	3/531	0.617784
map04924	Renin secretion	3/531	0.617784
map04728	Dopaminergic synapse	4/531	0.618061
map00620	Pyruvate metabolism	2/531	0.621561
map04710	Circadian rhythm	1/531	0.623882
map04964	Proximal tubule bicarbonate reclamation	1/531	0.623882
map00220	Arginine biosynthesis	1/531	0.623882
map04140	Autophagy - animal	6/531	0.628909
map04014	Ras signaling pathway	7/531	0.631489
map00020	Citrate cycle (TCA cycle)	2/531	0.63237
map05144	Malaria	2/531	0.63237
map01524	Platinum drug resistance	4/531	0.633342
map04130	SNARE interactions in vesicular transport	1/531	0.639552
map05133	Pertussis	2/531	0.642936
map05165	Human papillomavirus infection	12/531	0.646769
map00513	Various types of N-glycan biosynthesis	5/531	0.64702
map04971	Gastric acid secretion	6/531	0.647358
map04064	NF-kappa B signaling pathway	2/531	0.663348
map04913	Ovarian steroidogenesis	2/531	0.663348
map00534	Glycosaminoglycan biosynthesis - heparan sulfate / heparin	1/531	0.668965
map04068	FoxO signaling pathway	4/531	0.669786
map01521	EGFR tyrosine kinase inhibitor resistance	2/531	0.673196
map05161	Hepatitis B	4/531	0.676768
map04217	Necroptosis	5/531	0.679087
map01040	Biosynthesis of unsaturated fatty acids	1/531	0.68276
map05212	Pancreatic cancer	2/531	0.68281
map04270	Vascular smooth muscle contraction	4/531	0.683648
map00510	N-Glycan biosynthesis	3/531	0.684719
map04660	T cell receptor signaling pathway	2/531	0.692192
map05134	Legionellosis	3/531	0.692439
map04931	Insulin resistance	3/531	0.692439
map05222	Small cell lung cancer	4/531	0.703665
map00900	Terpenoid backbone biosynthesis	1/531	0.708653
map04062	Chemokine signaling pathway	4/531	0.710131
map04915	Estrogen signaling pathway	4/531	0.710131
map04012	ErbB signaling pathway	2/531	0.710267
map05410	Hypertrophic cardiomyopathy (HCM)	10/531	0.716949
map00981	Insect hormone biosynthesis	1/531	0.720797
map05162	Measles	4/531	0.728908
map04926	Relaxin signaling pathway	4/531	0.734962
map05016	Huntington disease	14/531	0.735376
map04911	Insulin secretion	2/531	0.735709
map04150	mTOR signaling pathway	5/531	0.737189
map04141	Protein processing in endoplasmic reticulum	10/531	0.745191
map00230	Purine metabolism	5/531	0.753039
map05166	Human T-cell leukemia virus 1 infection	5/531	0.753039
map04215	Apoptosis - multiple species	2/531	0.759224
map04151	PI3K-Akt signaling pathway	9/531	0.75925
map05110	Vibrio cholerae infection	5/531	0.763204
map04066	HIF-1 signaling pathway	3/531	0.77415
map04670	Leukocyte transendothelial migration	5/531	0.782582
map04622	RIG-I-like receptor signaling pathway	1/531	0.783756
map04662	B cell receptor signaling pathway	1/531	0.783756
map05225	Hepatocellular carcinoma	8/531	0.786354
map03320	PPAR signaling pathway	2/531	0.787747
map04010	MAPK signaling pathway	7/531	0.788066
map04015	Rap1 signaling pathway	9/531	0.792756
map04742	Taste transduction	1/531	0.792775
map00512	Mucin type O-glycan biosynthesis	1/531	0.792775
map04666	Fc gamma R-mediated phagocytosis	3/531	0.797107
map04022	cGMP-PKG signaling pathway	7/531	0.799774
map04664	Fc epsilon RI signaling pathway	1/531	0.801418
map03020	RNA polymerase	2/531	0.807146
map05032	Morphine addiction	2/531	0.813253
map04914	Progesterone-mediated oocyte maturation	2/531	0.813253
map05100	Bacterial invasion of epithelial cells	5/531	0.817633
map04136	Autophagy - other	1/531	0.81764
map05223	Non-small cell lung cancer	1/531	0.81764
map05163	Human cytomegalovirus infection	4/531	0.818346
map05167	Kaposi sarcoma-associated herpesvirus infection	3/531	0.823031
map04218	Cellular senescence	3/531	0.832582
map04921	Oxytocin signaling pathway	6/531	0.833628
map00250	Alanine, aspartate and glutamate metabolism	1/531	0.839526
map04975	Fat digestion and absorption	1/531	0.839526
map05323	Rheumatoid arthritis	1/531	0.839526
map04380	Osteoclast differentiation	1/531	0.846223
map04919	Thyroid hormone signaling pathway	10/531	0.849495
map04320	Dorso-ventral axis formation	2/531	0.851367
map00603	Glycosphingolipid biosynthesis - globo and isoglobo series	1/531	0.85264
map04620	Toll-like receptor signaling pathway	1/531	0.85879
map00630	Glyoxylate and dicarboxylate metabolism	1/531	0.85879
map04916	Melanogenesis	2/531	0.860878
map05231	Choline metabolism in cancer	5/531	0.864775
map04925	Aldosterone synthesis and secretion	2/531	0.865421
map04214	Apoptosis - fly	3/531	0.873945
map05217	Basal cell carcinoma	1/531	0.875746
map04740	Olfactory transduction	1/531	0.880933
map05220	Chronic myeloid leukemia	1/531	0.880933
map03050	Proteasome	1/531	0.880933
map04550	Signaling pathways regulating pluripotency of stem cells	3/531	0.881043
map04657	IL-17 signaling pathway	1/531	0.885904
map03030	DNA replication	1/531	0.890668
map04927	Cortisol synthesis and secretion	1/531	0.890668
map03040	Spliceosome	6/531	0.892902
map04540	Gap junction	2/531	0.893599
map04146	Peroxisome	3/531	0.897255
map04391	Hippo signaling pathway - fly	5/531	0.901239
map05010	Alzheimer disease	11/531	0.903795
map04310	Wnt signaling pathway	3/531	0.906002
map04977	Vitamin digestion and absorption	2/531	0.907136
map00071	Fatty acid degradation	1/531	0.90782
map03018	RNA degradation	2/531	0.910259
map05034	Alcoholism	5/531	0.917091
map00970	Aminoacyl-tRNA biosynthesis	1/531	0.918896
map05120	Epithelial cell signaling in Helicobacter pylori infection	1/531	0.925532
map04520	Adherens junction	5/531	0.928851
map03008	Ribosome biogenesis in eukaryotes	2/531	0.929516
map04137	Mitophagy - animal	1/531	0.931626
map04115	p53 signaling pathway	1/531	0.931626
map04261	Adrenergic signaling in cardiomyocytes	5/531	0.932428
map00565	Ether lipid metabolism	1/531	0.934484
map00240	Pyrimidine metabolism	1/531	0.934484
map00532	Glycosaminoglycan biosynthesis - chondroitin sulfate / dermatan sulfate	1/531	0.937222
map04070	Phosphatidylinositol signaling system	2/531	0.938695
map05142	Chagas disease (American trypanosomiasis)	1/531	0.939847
map00514	Other types of O-glycan biosynthesis	1/531	0.944771
map05145	Toxoplasmosis	3/531	0.947388
map05210	Colorectal cancer	1/531	0.951413
map04932	Non-alcoholic fatty liver disease (NAFLD)	3/531	0.952111
map05169	Epstein-Barr virus infection	2/531	0.963981
map04530	Tight junction	7/531	0.965002
map04614	Renin-angiotensin system	1/531	0.965482
map04260	Cardiac muscle contraction	3/531	0.968354
map05132	Salmonella infection	8/531	0.973947
map04013	MAPK signaling pathway - fly	3/531	0.974788
map00190	Oxidative phosphorylation	2/531	0.974899
map04922	Glucagon signaling pathway	1/531	0.975482
map05160	Hepatitis C	1/531	0.975482
map05416	Viral myocarditis	4/531	0.975893
map04745	Phototransduction - fly	3/531	0.976385
map04714	Thermogenesis	7/531	0.977175
map05170	Human immunodeficiency virus 1 infection	2/531	0.978304
map05226	Gastric cancer	2/531	0.981936
map04722	Neurotrophin signaling pathway	1/531	0.984687
map03013	RNA transport	4/531	0.984768
map04390	Hippo signaling pathway	4/531	0.985685
map05131	Shigellosis	7/531	0.985721
map05012	Parkinson disease	2/531	0.986554
map04114	Oocyte meiosis	1/531	0.987098
map05203	Viral carcinogenesis	3/531	0.988267
map04621	NOD-like receptor signaling pathway	1/531	0.992284
map03015	mRNA surveillance pathway	1/531	0.992284
map03010	Ribosome	2/531	0.993392
map04110	Cell cycle	1/531	0.994035
map05322	Systemic lupus erythematosus	1/531	0.995768
map04934	Cushing syndrome	1/531	0.997124
map04120	Ubiquitin mediated proteolysis	2/531	0.997245
