# Supplementary material for: Comprehensive Transcriptomic and Metabolomic Analysis of the Litopenaeus vannamei Hepatopancreas After WSSV Challenge
Source: Front Immunol. 2022 Feb 10;13:826794. doi: 10.3389/fimmu.2022.826794 (PMC8867067; doi:10.3389/fimmu.2022.826794)
Supplement: Supplementary file 12 [file Table_10.xlsx]

## Sheet: Table S10 
Table S10 Description of DEGs shared by the three experimental groups
Gene_id	Gene_description	Regulate in N vs P2	Regulate in N vs P36	Regulate in N vs P48
gene10861	low-density lipoprotein receptor-like	up	up	up
gene11257	trypsin-1-like	up	up	up
gene11473	-	up	up	up
gene12415	XK-related protein 6-like	up	up	up
gene12711	uncharacterized LOC113813623, transcript variant X1	up	up	up
gene12957	heme-binding protein 2-like	up	up	up
gene12958	heme-binding protein 2-like	up	up	up
gene12959	heme-binding protein 2-like	up	up	up
gene12960	heme-binding protein 2-like, transcript variant X1	up	up	up
gene12962	heme-binding protein 2-like	up	up	up
gene12966	heme-binding protein 2-like	up	up	up
gene13496	dual oxidase maturation factor 1-like, transcript variant X2	up	up	up
gene13772	sodium- and chloride-dependent glycine transporter 1-like	up	up	up
gene14080	actin-2, muscle-specific-like, transcript variant X2	up	up	up
gene14207	phosphonoacetaldehyde hydrolase-like	up	up	up
gene14356	trihydrophobin-like	up	up	up
gene14459	trypsin-1-like	up	up	up
gene14460	trypsin-1-like	up	up	up
gene14464	trypsin-1-like	up	up	up
gene14465	trypsin-1-like	up	up	up
gene14467	-	up	up	up
gene14468	trypsin-1-like	up	up	up
gene14554	ladderlectin-like	up	up	up
gene14732	-	up	up	up
gene15214	uncharacterized LOC113816403, transcript variant X4	up	up	up
gene15220	uncharacterized LOC113816406	up	up	up
gene15672	nocturnin-like	up	up	up
gene15778	arylsulfatase I-like	up	up	up
gene15945	-	up	up	up
gene16176	UDP-glucose 4-epimerase-like	up	up	up
gene16305	uncharacterized LOC113817607	up	up	up
gene17300	uncharacterized LOC113818724	up	up	up
gene17398	excitatory amino acid transporter 1-like	up	up	up
gene18500	snaclec 6-like	up	up	up
gene19895	uncharacterized protein F12A10.7-like	up	up	up
gene2178	-	up	up	up
gene2179	-	up	up	up
gene2180	trypsin-1-like, transcript variant X4	up	up	up
gene2181	trypsin-1-like	up	up	up
gene2182	trypsin-1-like	up	up	up
gene21933	uncharacterized LOC113823846, transcript variant X1	up	up	up
gene21935	uncharacterized LOC113823863	up	up	up
gene22575	beta-1,4-N-acetylgalactosaminyltransferase bre-4-like	up	up	up
gene23755	gamma-butyrobetaine dioxygenase-like	up	up	up
gene24528	extensin-like	up	up	up
gene2483	C-type lectin domain family 17, member A-like	up	up	up
gene25567	legumain-like	up	up	up
gene26843	liver carboxylesterase 2-like, transcript variant X2	up	up	up
gene28249	uncharacterized LOC113800117, transcript variant X1	up	up	up
gene28716	glycerol-3-phosphate phosphatase-like	up	up	up
gene28786	protein arginine N-methyltransferase 1-like, transcript variant X2	up	up	up
gene29892	E3 ubiquitin-protein ligase RNF216-like	up	up	up
gene30239	uncharacterized LOC113802326	up	up	up
gene30688	inactive pancreatic lipase-related protein 1-like	up	up	up
gene3075	uncharacterized LOC113802912	up	up	up
gene3388	organic cation transporter protein-like, transcript variant X2	up	up	up
gene4487	monocarboxylate transporter 9-like	up	up	up
gene4582	uncharacterized LOC113804592	up	up	up
gene4978	-	up	up	up
gene4997	glutathione S-transferase 1-like	up	up	up
gene5714	uncharacterized LOC113805857	up	up	up
gene5722	uncharacterized LOC113805910	up	up	up
gene614	phosphatidylethanolamine-binding protein 4-like	up	up	up
gene640	brain protein I3-like	up	up	up
gene6960	uncharacterized LOC113807249	up	up	up
gene7405	DNA repair protein RAD5-like	up	up	up
gene7408	uncharacterized LOC113807734	up	up	up
gene7410	uncharacterized LOC113807724, transcript variant X1	up	up	up
gene7419	RING finger protein 37-like	up	up	up
gene7421	uncharacterized LOC113807725, transcript variant X4	up	up	up
gene7487	uncharacterized LOC113807809	up	up	up
gene77	serine/threonine-protein kinase fray2-like	up	up	up
gene7888	uncharacterized LOC113808270	up	up	up
gene8243	vitelline membrane outer layer protein 1 homolog	up	up	up
gene8369	cathepsin L1-like	up	up	up
gene8398	CREB-binding protein-like, transcript variant X1	up	up	up
gene9055	NPC intracellular cholesterol transporter 2-like	up	up	up
gene9063	NPC intracellular cholesterol transporter 2-like	up	up	up
gene9562	-	up	up	up
gene9811	heme-binding protein 2-like	up	up	up
gene9813	heme-binding protein 2-like	up	up	up
gene10055	probable glutamate receptor	down	down	down
gene10235	uncharacterized LOC113810852	down	down	down
gene10712	D-beta-hydroxybutyrate dehydrogenase, mitochondrial-like	down	down	down
gene10778	uncharacterized LOC113811456, transcript variant X5	down	down	down
gene10807	sterile alpha and TIR motif-containing protein 1-like	down	down	down
gene10829	trans-1,2-dihydrobenzene-1,2-diol dehydrogenase-like, transcript variant X4	down	down	down
gene10953	ceramide glucosyltransferase-like	down	down	down
gene11320	tetraspanin-3-like	down	down	down
gene11484	methylenetetrahydrofolate reductase-like	down	down	down
gene11556	ladderlectin-like	down	down	down
gene11702	copine-8-like	down	down	down
gene12142	C-type lectin domain family 6 member A-like	down	down	down
gene12406	uncharacterized LOC113813285	down	down	down
gene12413	solute carrier family 15 member 4-like, transcript variant X1	down	down	down
gene1269	probable phospholipid-transporting ATPase IF	down	down	down
gene12833	uncharacterized LOC113813741, transcript variant X1	down	down	down
gene12836	uncharacterized LOC113813743	down	down	down
gene12837	uncharacterized LOC113813744	down	down	down
gene12839	sulfotransferase family cytosolic 1B member 1-like, transcript variant X1	down	down	down
gene12856	uncharacterized LOC113813764	down	down	down
gene13225	uncharacterized LOC113814162	down	down	down
gene13564	uncharacterized LOC113814559	down	down	down
gene13976	arrestin homolog	down	down	down
gene13985	-	down	down	down
gene15016	uncharacterized LOC113816189	down	down	down
gene15257	transient receptor potential cation channel subfamily A member 1 homolog	down	down	down
gene15986	acidic mammalian chitinase-like	down	down	down
gene1612	oplophorus-luciferin 2-monooxygenase non-catalytic subunit-like	down	down	down
gene16524	astacin-like metalloprotease toxin 5	down	down	down
gene17055	uncharacterized LOC113818447	down	down	down
gene17136	calcium-activated chloride channel regulator 1-like, transcript variant X2	down	down	down
gene17228	carbohydrate sulfotransferase 3-like	down	down	down
gene17284	uncharacterized LOC113818704	down	down	down
gene17372	actin cytoskeleton-regulatory complex protein PAN1-like	down	down	down
gene17491	beta-1,4-mannosyltransferase egh-like	down	down	down
gene17533	cholinesterase 2-like	down	down	down
gene17589	chitinase-3-like protein 1	down	down	down
gene17617	phospholipase D alpha 1-like, transcript variant X3	down	down	down
gene17684	-	down	down	down
gene18334	ceramide synthase 2-like, transcript variant X2	down	down	down
gene18415	uncharacterized LOC113819974	down	down	down
gene19123	uncharacterized LOC113820755	down	down	down
gene19124	integrin alpha-4-like	down	down	down
gene19264	uncharacterized LOC113820912	down	down	down
gene19312	uncharacterized LOC113820961	down	down	down
gene19748	branched-chain-amino-acid aminotransferase, cytosolic-like	down	down	down
gene19985	zinc finger X-linked protein ZXDA-like, transcript variant X1	down	down	down
gene20289	cytochrome P450 2L1-like, transcript variant X2	down	down	down
gene20438	uncharacterized LOC113822216	down	down	down
gene20444	mucin-5AC-like	down	down	down
gene20452	uncharacterized LOC113822228	down	down	down
gene21255	uncharacterized LOC113823101	down	down	down
gene21311	cytochrome P450 4C1-like	down	down	down
gene21690	uncharacterized LOC113823580	down	down	down
gene22726	crustacyanin-A2 subunit-like	down	down	down
gene22727	crustacyanin-A1 subunit-like	down	down	down
gene22728	crustacyanin-A2 subunit-like	down	down	down
gene22729	crustacyanin-C1 subunit-like	down	down	down
gene22740	-	down	down	down
gene22745	crustacyanin-A1 subunit-like	down	down	down
gene22746	crustacyanin-A2 subunit-like	down	down	down
gene23117	6-phosphofructo-2-kinase/fructose-2,6-bisphosphatase-like, transcript variant X1	down	down	down
gene23229	uncharacterized LOC113825286	down	down	down
gene23249	alpha-crystallin A chain-like	down	down	down
gene2355	uncharacterized LOC113825882, transcript variant X1	down	down	down
gene2356	IST1 homolog, transcript variant X1	down	down	down
gene2373	IST1 homolog	down	down	down
gene23851	uncharacterized LOC113825939	down	down	down
gene23868	peroxisomal N(1)-acetyl-spermine/spermidine oxidase-like	down	down	down
gene2404	uncharacterized LOC113826500	down	down	down
gene24192	NPC intracellular cholesterol transporter 1-like, transcript variant X1	down	down	down
gene24216	phosphatidate phosphatase LPIN3-like	down	down	down
gene24234	uncharacterized LOC113826360, transcript variant X1	down	down	down
gene24877	uncharacterized LOC113827095	down	down	down
gene251	cystinosin homolog	down	down	down
gene25108	basic leucine zipper and W2 domain-containing protein 1-like	down	down	down
gene25124	actin cytoskeleton-regulatory complex protein pan-1-like	down	down	down
gene25368	uncharacterized LOC113827641	down	up	up
gene25581	uncharacterized LOC113827878, transcript variant X1	down	down	down
gene25755	uncharacterized LOC113828061	down	down	down
gene25757	uncharacterized LOC113828067	down	down	down
gene25950	glutamate receptor ionotropic, kainate 2-like	down	down	down
gene26051	flocculation protein FLO11-like, transcript variant X6	down	down	down
gene2728	serine/arginine repetitive matrix protein 1-like, transcript variant X1	down	down	down
gene27490	-	down	down	down
gene27630	uncharacterized LOC113830151	down	down	down
gene27988	uncharacterized LOC113830552, transcript variant X1	down	down	down
gene2800	uncharacterized LOC113800256, transcript variant X1	down	down	down
gene28049	uncharacterized LOC113830620	down	down	down
gene28183	uncharacterized LOC113800042	down	down	down
gene28348	uncharacterized LOC113800221	down	down	down
gene28678	uncharacterized LOC113800584	down	down	down
gene2883	probable phosphoserine aminotransferase	down	down	down
gene297	uncharacterized LOC113829536	down	down	down
gene29820	uncharacterized LOC113801845, transcript variant X1	down	down	down
gene29893	uncharacterized LOC113801930, transcript variant X2	down	down	down
gene29903	cation-independent mannose-6-phosphate receptor-like, transcript variant X1	down	down	down
gene30168	sodium-dependent phosphate transport protein 2B-like	down	down	down
gene30169	sodium-dependent phosphate transport protein 2B-like	down	down	down
gene30319	uncharacterized LOC113802412	down	down	down
gene304	caspase-1-A-like	down	down	down
gene30486	cholinesterase 1-like	down	down	down
gene30524	-	down	down	down
gene3167	uncharacterized LOC113802999	down	down	down
gene3637	carbonyl reductase [NADPH] 1-like, transcript variant X2	down	down	down
gene443	non-histone chromosomal protein 6A-like	down	down	down
gene4798	uncharacterized LOC113804813	down	down	down
gene4900	la-related protein 6-like	down	down	down
gene5067	programmed cell death protein 6-like, transcript variant X4	down	down	down
gene5178	G-protein coupled receptor Mth-like	down	down	down
gene5463	uncharacterized LOC113805574	down	down	down
gene5832	proton-coupled folate transporter-like	down	down	down
gene5833	proton-coupled folate transporter-like	down	down	down
gene6189	-	down	down	down
gene631	uncharacterized LOC113806153	down	down	down
gene6409	ankyrin repeat and SOCS box protein 18-like	down	down	down
gene6819	proteoglycan 4-like	down	down	down
gene6909	charged multivesicular body protein 1b-like	down	down	down
gene6950	hepatitis A virus cellular receptor 1-like	down	down	down
gene7392	leucine-rich repeat extensin-like protein 3	down	down	down
gene7634	transmembrane protein 19-like, transcript variant X1	down	down	down
gene7980	transmembrane protein 50A-like	down	down	down
gene8745	uncharacterized LOC113809210, transcript variant X1	down	down	down
gene8786	cholinesterase 1-like, transcript variant X2	down	down	down
gene8788	esterase FE4-like	down	down	down
gene8938	rap1 GTPase-activating protein 1-like	down	down	down
gene9125	endoglucanase E-4-like	down	down	down
gene9129	superoxide dismutase [Cu-Zn]-like, transcript variant X3	down	down	down
gene9423	beta,beta-carotene 15,15'-dioxygenase-like, transcript variant X1	down	down	down
gene9506	zonadhesin-like	down	down	down
gene9507	uncharacterized LOC113810052	down	down	down
gene9696	uncharacterized LOC113810260	down	down	down
