# Supplementary material for: Comprehensive Transcriptomic and Metabolomic Analysis of the Litopenaeus vannamei Hepatopancreas After WSSV Challenge
Source: Front Immunol. 2022 Feb 10;13:826794. doi: 10.3389/fimmu.2022.826794 (PMC8867067; doi:10.3389/fimmu.2022.826794)
Supplement: Supplementary file 14 [file Table_12.xlsx]

## Sheet: Table S12
Table S12 Description of the unique DEGs in the N vs P36 group
Gene_id	Gene_description
gene10017	myosin heavy chain, muscle-like
gene10029	sphingomyelin phosphodiesterase-like
gene10277	uncharacterized LOC113810898
gene10334	hormone-sensitive lipase-like
gene10336	uncharacterized LOC113810953
gene10413	uncharacterized LOC113811045
gene10524	anionic trypsin-like
gene10560	uncharacterized LOC113811212
gene10566	hemicentin-1-like
gene10676	glycine-rich protein 5-like, transcript variant X1
gene10677	keratin, type I cytoskeletal 10-like
gene10701	protein dimmed-like
gene1079	uncharacterized LOC113811317, transcript variant X1
gene10808	uncharacterized LOC113811491
gene10897	uncharacterized LOC113811583
gene10920	uncharacterized LOC113811611
gene10977	calcineurin-binding protein cabin-1-like
gene11068	muscle M-line assembly protein unc-89-like
gene1111	insulin-like growth factor-binding protein 4
gene11193	galactose-specific lectin nattectin-like
gene11197	uncharacterized LOC113811910
gene11269	voltage-dependent L-type calcium channel subunit beta-2-like
gene11284	uncharacterized LOC113812021
gene11300	centrosomal protein of 295 kDa-like
gene11396	uncharacterized LOC113812150
gene11397	uncharacterized LOC113812151
gene11400	uncharacterized LOC113812152, transcript variant X2
gene11455	C-type lectin domain family 4 member G-like, transcript variant X1
gene11479	extensin-like
gene11520	monocarboxylate transporter 12-B-like
gene11585	uncharacterized LOC113812352
gene11703	copine-8-like
gene11726	MOB-like protein phocein, transcript variant X1
gene11919	uncharacterized LOC113812716
gene11926	sodium-coupled monocarboxylate transporter 2-like
gene11927	sodium-dependent multivitamin transporter-like
gene12095	proline-rich receptor-like protein kinase PERK8
gene12159	uncharacterized LOC113812984
gene12204	dystroglycan-like
gene12304	flotillin-1-like, transcript variant X1
gene12308	serine/threonine-protein phosphatase CPPED1-like
gene12472	zwei Ig domain protein zig-8-like, transcript variant X1
gene12498	calcium-activated chloride channel regulator 1-like
gene1251	uncharacterized LOC113813290
gene12529	protein crumbs-like, transcript variant X1
gene12571	urea transporter 2-like
gene12624	uncharacterized LOC113813516
gene1264	activating signal cointegrator 1 complex subunit 2 homolog, transcript variant X1
gene12654	syntenin-1-like
gene1266	sn1-specific diacylglycerol lipase beta-like, transcript variant X1
gene12668	uncharacterized LOC113813584
gene12764	receptor-interacting serine/threonine-protein kinase 1-like, transcript variant X1
gene1278	cytochrome b5-like
gene12910	uncharacterized LOC113813819
gene12971	phosphatidylinositol 3,4,5-trisphosphate 3-phosphatase TPTE2-like
gene12980	tRNA 2'-phosphotransferase 1-like, transcript variant X1
gene13270	alpha-(1,3)-fucosyltransferase 6-like
gene13331	E3 ubiquitin-protein ligase TRIM21-like, transcript variant X1
gene1334	keratin-associated protein 19-2-like
gene1336	pupal cuticle protein 36a-like
gene13379	uncharacterized LOC113814333
gene13563	serine-rich adhesin for platelets-like
gene13628	N(4)-(Beta-N-acetylglucosaminyl)-L-asparaginase-like
gene13629	succinate--hydroxymethylglutarate CoA-transferase-like, transcript variant X1
gene13636	hyaluronan mediated motility receptor-like
gene13655	C-C chemokine receptor type 1-like
gene13798	protein shisa-5-like, transcript variant X1
gene13834	solute carrier family 43 member 3-like
gene13840	inosine-uridine preferring nucleoside hydrolase-like, transcript variant X1
gene14054	exportin-4-like
gene14068	actin, muscle-like
gene14075	actin-3, muscle-specific-like
gene14268	5-formyltetrahydrofolate cyclo-ligase-like
gene14277	uncharacterized LOC113815345
gene14358	uncharacterized LOC113815384
gene14416	uncharacterized LOC113815502
gene14528	crustacean calcium-binding protein 23-like
gene14551	uncharacterized LOC113815654
gene14799	fatty acid synthase-like
gene14800	uncharacterized LOC113815926
gene14861	uncharacterized LOC113816018, transcript variant X1
gene149	SCY1-like protein 2
gene14952	uncharacterized LOC113816112
gene14978	uncharacterized LOC113816151
gene15009	carbohydrate sulfotransferase 1-like
gene15046	uncharacterized LOC113816216
gene15048	uncharacterized LOC113816217
gene15183	receptor-type tyrosine-protein phosphatase epsilon-like, transcript variant X2
gene15307	myosin heavy chain, muscle-like
gene15362	matrix metalloproteinase-2-like
gene15379	zinc finger protein 76-like
gene15476	uncharacterized LOC113816695
gene1548	kinesin-II 95 kDa subunit-like, transcript variant X1
gene15501	lachesin-like
gene15687	phospholysine phosphohistidine inorganic pyrophosphate phosphatase-like
gene1571	uncharacterized LOC113816683
gene15765	aprataxin and PNK-like factor, transcript variant X1
gene15930	longitudinals lacking protein, isoforms H/M/V-like
gene15960	myoferlin-like
gene15977	uncharacterized LOC113817251
gene1599	uncharacterized LOC113817130, transcript variant X1
gene15991	-
gene16059	neurotrypsin-like
gene16060	pyrimidodiazepine synthase-like, transcript variant X1
gene16094	protein Mpv17-like
gene16114	glutamate receptor ionotropic, delta-1-like
gene16181	uncharacterized LOC113817479
gene162	uncharacterized LOC113815678
gene16381	balbiani ring protein 3-like
gene16545	uncharacterized LOC113817878
gene16595	uncharacterized LOC113817936
gene1663	uncharacterized LOC113817869
gene16683	probable tRNA N6-adenosine threonylcarbamoyltransferase, mitochondrial
gene16718	uncharacterized LOC113818072, transcript variant X1
gene16803	uncharacterized LOC113818168, transcript variant X1
gene16918	sal-like protein 2, transcript variant X2
gene17135	calcium-activated chloride channel regulator 4A-like
gene17191	-
gene17246	pregnancy zone protein-like
gene17263	-
gene17333	uncharacterized LOC113818762
gene17336	uncharacterized LOC113818763
gene17368	uncharacterized LOC113818817
gene17480	SLIT-ROBO Rho GTPase-activating protein 1-like, transcript variant X3
gene17619	PC-esterase domain-containing protein 1A-like, transcript variant X2
gene17631	unconventional prefoldin RPB5 interactor-like
gene17689	retinal homeobox protein Rx-like
gene17718	-
gene17731	uncharacterized LOC113819207
gene17745	Fanconi anemia group J protein homolog
gene17746	uncharacterized LOC113819228
gene17795	H(+)/Cl(-) exchange transporter 7-like
gene17859	serine hydroxymethyltransferase, cytosolic-like
gene18000	uncharacterized LOC113819519
gene18054	neuronal calcium sensor 2-like
gene18152	protein Wnt-9b-like
gene18199	1-aminocyclopropane-1-carboxylate synthase-like protein 1
gene18227	serine/threonine-protein phosphatase 2A catalytic subunit beta isoform-like
gene18243	reticulon-4-interacting protein 1 homolog, mitochondrial-like, transcript variant X2
gene18308	vegetative cell wall protein gp1-like
gene18413	uncharacterized LOC113819972
gene18414	uncharacterized LOC113819973
gene18421	basic leucine zipper and W2 domain-containing protein 1-like, transcript variant X1
gene18462	gastrula zinc finger protein XlCGF26.1-like
gene18479	retinitis pigmentosa 1-like 1 protein
gene18576	CD151 antigen-like
gene18615	membrane progestin receptor gamma-like, transcript variant X2
gene18662	spermine oxidase-like
gene18879	integrin alpha-PS3-like
gene1904	mitochondrial glycine transporter B-like
gene19080	uncharacterized LOC113820683
gene19186	heterogeneous nuclear ribonucleoprotein L-like
gene19196	solute carrier family 22 member 20-like
gene19308	synaptosomal-associated protein 29-like
gene194	uncharacterized LOC113819182
gene19489	nucleolar protein 3-like
gene19685	putative defense protein 1
gene19706	uncharacterized LOC113821400
gene19855	ELKS/Rab6-interacting/CAST family member 1-like
gene19889	ras-related protein Ral-a-like, transcript variant X1
gene19951	beta-1,3-galactosyltransferase 1-like
gene19960	nuclear receptor subfamily 4 group A member 2-like, transcript variant X1
gene19968	CUB and sushi domain-containing protein 3-like, transcript variant X1
gene19991	-
gene20007	blastula protease 10-like
gene20020	sequestosome-1-like, transcript variant X2
gene2017	uncharacterized LOC113821705
gene20236	venom protease-like
gene20241	arrestin homolog
gene20327	mucin-5AC-like
gene20428	50 kDa gamma-zein-like
gene20446	uncharacterized LOC113822222
gene20451	probable chitinase 10
gene2053	neural cell adhesion molecule 2-like
gene20539	uncharacterized LOC113822323
gene20610	uncharacterized LOC113822399
gene20618	uncharacterized LOC113822412
gene20624	protein SpAN-like
gene2072	ras-responsive element-binding protein 1-like
gene20802	cell wall integrity and stress response component 4-like, transcript variant X1
gene20964	uncharacterized LOC113822794
gene21023	carboxypeptidase B-like
gene2104	coiled-coil domain-containing protein 77-like, transcript variant X1
gene21103	protein bric-a-brac 1-like, transcript variant X1
gene21127	uncharacterized LOC113822958
gene21233	uncharacterized LOC113823077
gene21346	uncharacterized LOC113823205
gene21378	pancreatic lipase-related protein 2-like
gene21400	putative protein TPRXL
gene21460	crustacean hyperglycemic hormone 6-like
gene21532	prolow-density lipoprotein receptor-related protein 1-like
gene2158	uncharacterized LOC113823512, transcript variant X2
gene21595	peptidyl-prolyl cis-trans isomerase FKBP10-like
gene2165	kinetochore protein NDC80 homolog, transcript variant X1
gene21671	cytochrome b5-like
gene21717	uncharacterized LOC113823612
gene21763	serine/threonine-protein phosphatase 6 regulatory ankyrin repeat subunit B-like
gene21786	probable cytosolic oligopeptidase A
gene21792	uncharacterized LOC113823693
gene21879	uncharacterized LOC113823804
gene21928	TRPM8 channel-associated factor 3-like
gene22197	uncharacterized LOC113824139
gene22223	kynurenine/alpha-aminoadipate aminotransferase, mitochondrial-like
gene22235	eukaryotic translation initiation factor 3 subunit F-like
gene22283	zinc finger protein 771-like
gene22304	-
gene22338	uncharacterized LOC113824292, transcript variant X1
gene2240	uncharacterized LOC113824596
gene22458	trypsin-like
gene22498	uncharacterized LOC113824476
gene2250	uncharacterized LOC113824906
gene22600	ets DNA-binding protein pokkuri-like
gene22641	uncharacterized LOC113824617
gene22699	2-acylglycerol O-acyltransferase 2-B-like, transcript variant X3
gene22738	crustacyanin-A2 subunit-like
gene22743	-
gene2275	uncharacterized LOC113825108
gene22763	WD repeat-containing protein 91-like, transcript variant X1
gene22877	terminal nucleotidyltransferase 5C-like
gene23113	uncharacterized LOC113825142, transcript variant X3
gene23231	uncharacterized LOC113825265
gene23346	uncharacterized LOC113825392
gene23347	uncharacterized LOC113825391
gene23389	eukaryotic translation initiation factor 4 gamma 2-like, transcript variant X1
gene235	surface protein-like, transcript variant X1
gene23678	uncharacterized LOC113825754
gene23735	shematrin-like protein 2
gene23767	kinectin-like
gene23804	alpha-amylase-like
gene23850	uncharacterized LOC113825938
gene23977	phosphoenolpyruvate carboxykinase, cytosolic [GTP]-like, transcript variant X1
gene23978	phosphoenolpyruvate carboxykinase, cytosolic [GTP]-like
gene24053	protein enabled homolog, transcript variant X1
gene24061	O-acyltransferase like protein-like
gene24091	-
gene24114	harmonin-like
gene24178	exonuclease mut-7 homolog
gene24185	monocyte to macrophage differentiation factor 2-like
gene24206	brain protein I3-like, transcript variant X3
gene24416	uncharacterized LOC113826583
gene24450	N-arachidonyl glycine receptor-like
gene24472	ADP-ribosylation factor-like protein 5B
gene2454	cytochrome b-c1 complex subunit 6, mitochondrial-like
gene24553	uncharacterized LOC113826735
gene24702	-
gene24733	uncharacterized LOC113826931
gene24764	uncharacterized LOC113826968
gene24770	crustacyanin-C1 subunit-like, transcript variant X1
gene24794	transcriptional regulator ATRX homolog
gene24910	uncharacterized LOC113827131
gene24915	uncharacterized LOC113827127
gene24916	uncharacterized LOC113827132
gene24988	PR domain zinc finger protein 16-like
gene25274	uncharacterized LOC113827530
gene25301	thymosin beta-like, transcript variant X1
gene25402	uncharacterized LOC113827659
gene25443	trypsin-like protease
gene25470	zinc finger protein 423-like
gene25476	neuroendocrine convertase 2-like
gene25482	MAM and LDL-receptor class A domain-containing protein 2-like
gene2549	glutathione S-transferase 1-like, transcript variant X2
gene25514	protein LCHN-like
gene25553	tricarboxylate transport protein, mitochondrial-like
gene25562	uncharacterized LOC113827854
gene25571	legumain-like
gene25575	uncharacterized LOC113827872, transcript variant X1
gene25579	alpha-1-inhibitor 3-like
gene25621	rho guanine nucleotide exchange factor 25-like, transcript variant X1
gene25634	mucin-17-like
gene25641	wiskott-Aldrich syndrome protein-like, transcript variant X2
gene25670	uncharacterized LOC113827978, transcript variant X1
gene25753	spermine oxidase-like
gene25794	probable RNA-binding protein 46
gene25796	probable RNA-binding protein 46
gene25812	uncharacterized LOC113828138
gene25846	actin-like
gene25871	EF-hand calcium-binding domain-containing protein 7-like
gene25915	transmembrane protein 53-B-like
gene25939	uncharacterized LOC113828271
gene2596	uncharacterized LOC113828712
gene2602	TBC1 domain family member 14-like
gene26110	glutamate receptor ionotropic, delta-2-like
gene26193	uncharacterized LOC113828560
gene26215	receptor-type tyrosine-protein kinase FLT3-like
gene2626	serine proteinase stubble-like
gene26407	mediator of RNA polymerase II transcription subunit 25-like
gene26461	-
gene26492	pseudouridine-5'-phosphatase-like, transcript variant X1
gene26543	ATP-binding cassette sub-family G member 5-like
gene26627	threonine-rich protein-like
gene26647	serine/arginine repetitive matrix protein 1-like
gene26648	uncharacterized LOC113829071, transcript variant X1
gene26692	nucleolar and coiled-body phosphoprotein 1-like
gene26704	peroxisomal acyl-coenzyme A oxidase 1-like, transcript variant X1
gene26722	diacylglycerol kinase 1-like, transcript variant X2
gene2680	ubiquitin-conjugating enzyme E2 G2
gene26803	peroxisomal N(1)-acetyl-spermine/spermidine oxidase-like
gene26883	Fanconi anemia core complex-associated protein 24-like, transcript variant X1
gene26980	soluble guanylate cyclase 88E-like
gene26981	E3 ubiquitin-protein ligase XIAP-like
gene26993	neuroendocrine convertase 1-like
gene27019	mediator of RNA polymerase II transcription subunit 16-like
gene27132	uncharacterized LOC113829602
gene2727	proteoglycan 4-like
gene27284	uncharacterized LOC113829772
gene27343	ras-related protein Rab-27A-like
gene27344	guanine nucleotide-binding protein G(f) subunit alpha-like
gene27516	nucleolar protein 58-like, transcript variant X3
gene27562	parathyroid hormone/parathyroid hormone-related peptide receptor-like
gene27582	proton channel OtopLc-like
gene27720	pro-resilin-like
gene27723	pro-resilin-like
gene27772	uncharacterized LOC113830301
gene27781	mitogen-activated protein kinase kinase kinase kinase 3-like
gene278	uncharacterized oxidoreductase YjmC-like
gene27859	uncharacterized LOC113830405
gene27868	uncharacterized LOC113830436, transcript variant X1
gene27890	uncharacterized LOC113830425
gene27891	uncharacterized LOC113830446
gene28031	bromodomain-containing protein DDB_G0280777-like, transcript variant X1
gene28112	zonadhesin-like
gene28115	E3 ubiquitin-protein ligase CBL-B-B-like, transcript variant X2
gene28227	uncharacterized LOC113800115
gene28257	-
gene28282	DNA-directed RNA polymerase II subunit RPB1-like
gene28305	protein kinase C-like
gene28410	caM kinase-like vesicle-associated protein
gene28496	serine/arginine repetitive matrix protein 1-like
gene28508	uncharacterized LOC113800397
gene28537	vitelline membrane outer layer protein 1 homolog
gene2857	uncharacterized LOC113800906
gene2858	serine/arginine repetitive matrix protein 2-like, transcript variant X1
gene28593	ankyrin repeat and protein kinase domain-containing protein 1-like
gene28667	uncharacterized LOC113800571
gene28710	uncharacterized LOC113800620, transcript variant X1
gene28766	uncharacterized LOC113800673
gene28829	cuticle protein CP1499-like
gene28845	ATP-binding cassette sub-family A member 3-like
gene28880	uncharacterized LOC113800833, transcript variant X1
gene28893	uncharacterized LOC113800824
gene28894	uncharacterized LOC113800806
gene28934	translation initiation factor IF-2, mitochondrial-like
gene29106	delta-1-pyrroline-5-carboxylate dehydrogenase, mitochondrial-like
gene29342	tyrosine-protein phosphatase 69D-like
gene29573	uncharacterized LOC113801339
gene2972	scavenger receptor class B member 1-like
gene2975	zinc finger protein 771-like, transcript variant X1
gene29821	uncharacterized LOC113801847
gene29915	alpha-mannosidase 2C1-like, transcript variant X1
gene29966	myosin heavy chain, muscle-like
gene30072	histone H2A.Z-specific chaperone CHZ1-like
gene30090	protein phosphatase 1 regulatory subunit 3C-like
gene30124	uncharacterized LOC113802196, transcript variant X1
gene30157	proline-rich receptor-like protein kinase PERK9
gene30207	lipopolysaccharide-induced tumor necrosis factor-alpha factor homolog
gene30238	-
gene30401	uncharacterized protein F13E9.13, mitochondrial-like
gene30481	transmembrane channel-like protein 4
gene30530	silk gland factor 3-like
gene3054	ethanolaminephosphotransferase 1-like
gene30559	uncharacterized LOC113802675
gene3062	protein-methionine sulfoxide oxidase mical3a-like
gene30669	amino acid transporter AVT1B-like
gene30694	bcl-2-like protein 1
gene30695	inverted formin-2-like
gene30696	inverted formin-2-like
gene30697	ninjurin-2-like, transcript variant X1
gene3160	major facilitator superfamily domain-containing protein 6-like
gene3203	single insulin-like growth factor-binding domain protein-2
gene3234	endochitinase-like
gene324	folliculin-like, transcript variant X2
gene3246	27 kDa glycoprotein-like
gene3341	uncharacterized LOC113803207
gene3425	uncharacterized LOC113803299, transcript variant X1
gene3533	chymotrypsin BII-like
gene3538	ras-related protein Rab-8B-like, transcript variant X1
gene3551	neurofilament heavy polypeptide-like
gene3646	-
gene3662	chloride channel protein-like
gene3713	uncharacterized LOC113803609
gene3748	alpha/beta-gliadin A-III-like, transcript variant X1
gene376	proton channel OtopLc-like, transcript variant X1
gene3760	uncharacterized LOC113803672
gene3762	uncharacterized LOC113803662
gene3810	uncharacterized LOC113803707
gene3875	protein sprint-like
gene3913	techylectin-5B-like
gene4066	ryncolin-1-like
gene4093	serine-rich adhesin for platelets-like
gene4252	speedy protein A-like
gene4281	adhesion G protein-coupled receptor B1-like
gene4493	mucin-5AC-like
gene4570	rhomboid-related protein 2-like, transcript variant X2
gene4653	uncharacterized LOC113804670
gene4669	B1-hordein-like, transcript variant X1
gene4698	meiotic nuclear division protein 1 homolog
gene4707	uncharacterized LOC113804722
gene4715	golgin subfamily A member 6-like protein 6
gene4770	uncharacterized LOC113804795
gene4847	endothelin-converting enzyme 2-like, transcript variant X1
gene4963	uncharacterized LOC113805014
gene4968	nephrin-like
gene5019	protein sel-1 homolog 2-like
gene5073	mycophenolic acid acyl-glucuronide esterase, mitochondrial-like
gene51	spore coat protein SP65-like
gene5110	uncharacterized LOC113805181
gene5134	uncharacterized LOC113805200
gene5204	suppressor protein SRP40-like, transcript variant X1
gene5259	uncharacterized LOC113805345
gene5351	acidic proline-rich protein PRP25-like
gene540	neuropeptide-like protein 31
gene5498	uncharacterized LOC113805608, transcript variant X1
gene5554	tyrosine-protein phosphatase non-receptor type 4-like
gene5642	uncharacterized LOC113805779
gene5646	uncharacterized LOC113805781
gene5688	protein Wnt-2b-like
gene5716	uncharacterized LOC113805856
gene5724	programmed cell death 6-interacting protein-like
gene579	calcium-activated chloride channel regulator 1-like
gene5812	uncharacterized LOC113806015
gene5817	cell wall protein DAN4-like
gene5889	glucose-induced degradation protein 4 homolog
gene5938	fibrocystin-L-like
gene5939	fibrocystin-L-like
gene5955	uncharacterized LOC113806124
gene601	uncharacterized LOC113805794
gene6110	uncharacterized LOC113806293, transcript variant X1
gene6163	cadherin-87A-like
gene623	phenoloxidase-activating factor 2-like
gene6239	AN1-type zinc finger protein 6-like, transcript variant X1
gene6255	schwannomin-interacting protein 1-like, transcript variant X1
gene6262	follistatin-related protein 5-like, transcript variant X1
gene6270	uncharacterized LOC113806468
gene6275	galactosylgalactosylxylosylprotein 3-beta-glucuronosyltransferase P-like
gene6284	GTP cyclohydrolase 1-like
gene641	lysosome membrane protein 2-like
gene6742	venom phosphodiesterase 2-like, transcript variant X1
gene6743	serine proteinase stubble-like, transcript variant X3
gene6798	prestin-like, transcript variant X1
gene6820	probable cation-transporting ATPase 13A3
gene6834	uncharacterized LOC113807097
gene6886	tubulin-specific chaperone D-like, transcript variant X1
gene6892	mpv17-like protein
gene6990	protein IMPACT-like
gene7028	protein phosphatase methylesterase 1-like
gene704	acyl-coenzyme A synthetase ACSM3, mitochondrial-like
gene709	mucin-19-like
gene7192	inactive pancreatic lipase-related protein 1-like
gene7271	uncharacterized LOC113807586
gene7333	alpha-mannosidase 2C1-like
gene7348	protein trapped in endoderm-1-like, transcript variant X1
gene7369	uncharacterized LOC113807687
gene7381	myosin heavy chain, muscle-like
gene7423	uncharacterized LOC113807732
gene7430	E3 ubiquitin-protein ligase UHRF1-like
gene7457	solute carrier family 22 member 15-like
gene7504	uncharacterized LOC113807834
gene7505	uncharacterized LOC113807835, transcript variant X1
gene7506	uncharacterized LOC113807836, transcript variant X1
gene7510	probable G-protein coupled receptor AH9.1
gene7511	uncharacterized LOC113807839
gene7545	cytohesin-1-like, transcript variant X1
gene7569	uncharacterized LOC113807908
gene7728	uncharacterized LOC113808072
gene7793	mucin-2-like
gene7891	run domain Beclin-1-interacting and cysteine-rich domain-containing protein-like
gene8056	pro-resilin-like
gene8082	uncharacterized LOC113808476
gene8133	ribonuclease H1-like
gene8140	uncharacterized LOC113808544, transcript variant X1
gene8196	uncharacterized LOC113808602, transcript variant X1
gene8205	EGF domain-specific O-linked N-acetylglucosamine transferase-like, transcript variant X2
gene8217	probable GPI-anchored adhesin-like protein PGA18, transcript variant X1
gene8218	uncharacterized LOC113808619
gene8265	serine/arginine-rich splicing factor 3-like
gene8323	uncharacterized LOC113808751
gene8482	uncharacterized LOC113808902
gene8501	synaptotagmin 1-like
gene8541	apolipoprotein D-like
gene8554	uncharacterized LOC113809002
gene8674	uncharacterized LOC113809126
gene8712	uncharacterized LOC113809175, transcript variant X1
gene8789	carboxylesterase 5A-like
gene8825	uncharacterized LOC113809288
gene8892	dual oxidase-like
gene896	myosin-11-like, transcript variant X1
gene8968	Krueppel-like factor 2, transcript variant X2
gene901	copine-8-like, transcript variant X1
gene9041	pro-resilin-like
gene9046	pro-resilin-like, transcript variant X2
gene9047	pro-resilin-like
gene9053	NPC intracellular cholesterol transporter 2-like
gene9057	-
gene9062	NPC intracellular cholesterol transporter 2-like
gene9081	uncharacterized LOC113809577
gene9103	metalloreductase STEAP3-like
gene9133	uncharacterized LOC113809637, transcript variant X3
gene9155	uncharacterized LOC113809646
gene9159	cadherin-89D-like
gene9170	caveolin-3-like
gene9269	tyrosine-protein phosphatase non-receptor type 14-like
gene9296	flocculation protein FLO11-like
gene9341	uncharacterized LOC113809856
gene998	innexin inx2-like
