# Supplementary material for: Comprehensive Transcriptomic and Metabolomic Analysis of the Litopenaeus vannamei Hepatopancreas After WSSV Challenge
Source: Front Immunol. 2022 Feb 10;13:826794. doi: 10.3389/fimmu.2022.826794 (PMC8867067; doi:10.3389/fimmu.2022.826794)
Supplement: Supplementary file 15 [file Table_13.xlsx]

## Sheet: Table S13
Table S13 Description of the unique DEGs in the N vs P48 group
Gene_id	Gene_description
gene1000	innexin inx2-like
gene10013	uncharacterized LOC113810603
gene10035	phosphatidylinositol 3-kinase regulatory subunit alpha-like, transcript variant X1
gene10141	NAD kinase 2, mitochondrial-like
gene1015	uncharacterized LOC113810683, transcript variant X1
gene10187	-
gene10252	uncharacterized LOC113810874, transcript variant X2
gene10339	ADP-ribosylation factor-like protein 4C
gene10363	uncharacterized LOC113811005
gene10428	uncharacterized LOC113811068
gene10429	uncharacterized LOC113811069, transcript variant X1
gene10515	mucin-5AC-like
gene10528	uncharacterized LOC113811177
gene10574	arginase, hepatic-like
gene10592	annulin-like, transcript variant X1
gene10757	unconventional myosin-Ie-like
gene10772	guanine nucleotide-binding protein subunit alpha homolog
gene10811	centrosomal protein of 131 kDa-like
gene10858	vitellogenin receptor-like
gene10909	nudix hydrolase 20, chloroplastic-like
gene10914	uncharacterized LOC113811607
gene10936	uncharacterized LOC113811633
gene11014	pro-resilin-like, transcript variant X2
gene11016	pro-resilin-like
gene11105	flocculation protein FLO11-like
gene1136	antileukoproteinase-like
gene11508	uncharacterized LOC113812270
gene11529	uncharacterized LOC113812285
gene11627	uncharacterized LOC113812405
gene11628	uncharacterized LOC113812401
gene11674	vegetative cell wall protein gp1-like, transcript variant X1
gene11710	uncharacterized LOC113812495
gene11761	prostaglandin reductase 1-like
gene11773	-
gene11994	uncharacterized protein KIAA1841-like
gene12078	uncharacterized LOC113812903
gene12106	glutamate [NMDA] receptor subunit 1-like
gene12113	eukaryotic translation initiation factor 5B-like
gene1212	uncharacterized LOC113812882
gene12133	cholinesterase 1-like
gene1234	actin-2, muscle-specific-like
gene12501	uncharacterized LOC113813385
gene12608	WSC domain-containing protein 1-like
gene12636	troponin C-like, transcript variant X1
gene12649	fatty aldehyde dehydrogenase-like
gene12675	sodium-dependent nutrient amino acid transporter 1-like
gene13020	uncharacterized LOC113813930
gene13079	neurogenic protein mastermind-like
gene13159	uncharacterized LOC113814090
gene13244	keratin-associated protein 16-1-like
gene13409	uncharacterized LOC113814380
gene13499	-
gene13538	protein obstructor-E-like
gene13542	-
gene13543	protein obstructor-E-like
gene13610	sarcoplasmic calcium-binding protein, alpha-B and -A chains
gene13659	phosphofurin acidic cluster sorting protein 2-like, transcript variant X1
gene13671	perlucin-like protein
gene1370	uncharacterized LOC113814741
gene13743	UDP-xylose and UDP-N-acetylglucosamine transporter-like, transcript variant X1
gene13790	uncharacterized LOC113814803
gene13831	L-sorbose 1-dehydrogenase-like
gene13877	protein Skeletor, isoforms B/C-like
gene13905	putative inorganic phosphate cotransporter, transcript variant X1
gene1401	metalloreductase STEAP4-like
gene14053	uncharacterized LOC113815106
gene14078	-
gene1422	uncharacterized LOC113815151, transcript variant X1
gene14253	spondin-2-like
gene14389	multiple coagulation factor deficiency protein 2 homolog
gene14542	zinc finger protein 32-like
gene14568	uncharacterized LOC113815663
gene14620	serine/threonine-protein phosphatase 6 regulatory ankyrin repeat subunit C-like
gene14621	ankyrin-1-like
gene14654	molt-inhibiting hormone-like, transcript variant X1
gene14663	WAP four-disulfide core domain protein 5-like
gene14829	uncharacterized LOC113815969
gene14853	sarcalumenin-like, transcript variant X1
gene14900	oplophorus-luciferin 2-monooxygenase non-catalytic subunit-like
gene14925	agrin-like
gene14950	triosephosphate isomerase-like
gene14959	T-complex protein 11-like protein 2
gene1496	-
gene14964	regulator of G-protein signaling 2-like
gene14965	uncharacterized LOC113816131
gene15055	uncharacterized LOC113816231
gene15058	uncharacterized LOC113816234
gene151	exosome complex component RRP41-like
gene15138	neuronal pentraxin receptor-like, transcript variant X1
gene15175	uncharacterized LOC113816369, transcript variant X1
gene15221	uncharacterized LOC113816407
gene1523	uncharacterized LOC113816193
gene15236	uncharacterized LOC113816408
gene15247	uncharacterized LOC113816395
gene15320	-
gene15335	UNC93-like protein, transcript variant X1
gene15433	uncharacterized LOC113816665
gene15458	phosphoserine phosphatase-like
gene15524	uncharacterized LOC113816748
gene15546	major facilitator superfamily domain-containing protein 6-like
gene15610	uncharacterized LOC113816832
gene15671	-
gene1568	uncharacterized LOC113816666
gene15753	uncharacterized LOC113816998, transcript variant X4
gene15810	uncharacterized LOC113817063
gene15836	chymotrypsin BI-like
gene15844	uncharacterized LOC113817097
gene15854	transducin-like enhancer protein 4
gene15962	uncharacterized LOC113817232
gene16028	uncharacterized LOC113817305
gene16108	rho GTPase-activating protein 21-like
gene16124	ESX-1 secretion-associated protein EspB-like
gene16135	major facilitator superfamily domain-containing protein 1-like
gene16150	betaine--homocysteine S-methyltransferase 1-like
gene16226	secretion-regulating guanine nucleotide exchange factor-like
gene16260	uncharacterized LOC113817523
gene16282	uncharacterized LOC113817583
gene16529	uncharacterized LOC113817858
gene16574	uncharacterized LOC113817909
gene16575	uncharacterized LOC113817910, transcript variant X1
gene16577	nyctalopin-like
gene16640	GMP reductase 2-like
gene16841	uncharacterized LOC113818213
gene16875	BTB/POZ domain-containing protein 9-like
gene16909	uncharacterized LOC113818298
gene16999	uncharacterized LOC113818382
gene17050	uncharacterized LOC113818440
gene17103	uncharacterized LOC113818509
gene17116	uncharacterized LOC113818522
gene17123	protein big brother-like, transcript variant X1
gene17169	uncharacterized LOC113818560
gene17235	venom dipeptidyl peptidase 4-like
gene17239	venom dipeptidyl peptidase 4-like
gene17348	prostaglandin reductase 1-like
gene17522	uncharacterized LOC113818965
gene17606	glycine-rich protein-like, transcript variant X1
gene17669	adhesive plaque matrix protein-like
gene17837	proclotting enzyme-like
gene17881	calponin homology domain-containing protein DDB_G0272472-like
gene17896	uncharacterized LOC113819401
gene18037	uncharacterized LOC113819562
gene18200	uncharacterized LOC113819736
gene18214	interleukin-1 receptor accessory protein-like 1-B, transcript variant X1
gene18405	macrophage mannose receptor 1-like, transcript variant X1
gene18406	macrophage mannose receptor 1-like
gene18410	phosphoethanolamine N-methyltransferase-like, transcript variant X1
gene18411	phosphomethylethanolamine N-methyltransferase-like, transcript variant X1
gene18420	fibroin heavy chain-like
gene18444	uncharacterized LOC113820006
gene18465	protein krueppel-like
gene18482	putative glucosylceramidase 4
gene18485	aldehyde dehydrogenase, dimeric NADP-preferring-like, transcript variant X1
gene18542	E3 ubiquitin-protein ligase RNF181-like
gene18650	toll-like receptor 3, transcript variant X1
gene18708	uncharacterized LOC113820295
gene18841	pro-resilin-like
gene18882	-
gene18890	filaggrin-2-like, transcript variant X1
gene18988	glycine-rich cell wall structural protein 1.8-like
gene1900	translation initiation factor IF-2-like
gene19000	uncharacterized LOC113820614
gene19031	uncharacterized LOC113820643
gene19105	uncharacterized LOC113820730, transcript variant X1
gene1912	uncharacterized LOC113820634
gene19158	probable low-specificity L-threonine aldolase 2
gene19162	ryncolin-1-like
gene19207	probable magnesium transporter NIPA1, transcript variant X2
gene19220	uncharacterized LOC113820883
gene193	uncharacterized LOC113819248
gene19320	androgen-dependent TFPI-regulating protein-like
gene1933	putative tyrosinase-like protein tyr-3
gene19344	uncharacterized LOC113820992
gene1936	G-protein coupled receptor moody-like
gene19365	uncharacterized LOC113821024, transcript variant X2
gene1942	ETS homologous factor-like
gene19712	protein OS-9-like
gene1972	glutathione S-transferase 1-like, transcript variant X2
gene19731	coagulation factor IX-like
gene19762	glycine, alanine and asparagine-rich protein-like
gene1985	leucine-rich repeat transmembrane neuronal protein 4-like
gene19899	-
gene19919	serine/arginine repetitive matrix protein 2-like
gene19961	dual oxidase-like
gene19980	F-box/WD repeat-containing protein 7-like, transcript variant X2
gene19998	adhesion G protein-coupled receptor E3-like
gene20039	uncharacterized LOC113821767, transcript variant X2
gene20248	monocarboxylate transporter 6-like
gene20273	uncharacterized LOC113822029
gene20349	uncharacterized LOC113822114
gene20441	peritrophin-1-like
gene20463	uncharacterized LOC113822285, transcript variant X1
gene20476	uncharacterized LOC113822245
gene20544	uncharacterized LOC113822329
gene20609	sodium- and chloride-dependent GABA transporter ine-like, transcript variant X2
gene20625	leukocyte elastase inhibitor-like
gene20634	glycine-rich cell wall structural protein-like
gene20695	ubiquitin-40S ribosomal protein S27a-like
gene2071	phenoloxidase-activating enzyme-like
gene20844	-
gene20845	uncharacterized LOC113822666
gene20846	-
gene20847	-
gene20848	-
gene2085	zinc finger protein 628-like
gene20850	-
gene20851	-
gene20852	-
gene20853	-
gene20854	-
gene20856	-
gene20918	glycine N-methyltransferase-like, transcript variant X1
gene20942	MFS-type transporter SLC18B1-like
gene20957	very low-density lipoprotein receptor-like
gene20959	uncharacterized LOC113822790
gene21002	uncharacterized LOC113822829
gene2106	WD repeat-containing protein 81-like
gene21074	sarcosine dehydrogenase, mitochondrial-like
gene21114	neurotrophin 1-like
gene21176	alpha-(1,6)-fucosyltransferase-like
gene21177	alpha-(1,6)-fucosyltransferase-like
gene21182	m-AAA protease-interacting protein 1, mitochondrial-like
gene21215	uncharacterized LOC113823063
gene21230	uncharacterized LOC113823074
gene21231	uncharacterized LOC113823067
gene21236	uncharacterized LOC113823076
gene21237	uncharacterized LOC113823075, transcript variant X1
gene21322	sentrin-specific protease 8-like
gene21413	phenoloxidase-activating factor 1-like
gene21414	phenoloxidase-activating factor 1-like
gene21438	estradiol 17-beta-dehydrogenase 8-like
gene21480	-
gene21514	adhesive plaque matrix protein-like
gene21710	glycoprotein-N-acetylgalactosamine 3-beta-galactosyltransferase 1-like
gene21729	-
gene21767	fidgetin-like
gene21769	uncharacterized LOC113823703
gene21789	uncharacterized LOC113823695, transcript variant X12
gene21790	uncharacterized LOC113823671
gene21802	gamma-interferon-inducible lysosomal thiol reductase-like
gene21873	uncharacterized LOC113823796
gene21881	-
gene21897	uncharacterized PE-PGRS family protein PE_PGRS10-like
gene21905	-
gene2195	uncharacterized LOC113824047
gene21964	plasminogen activator inhibitor 1 RNA-binding protein-like
gene22009	-
gene22017	hemocyte protein-glutamine gamma-glutamyltransferase-like
gene22064	interferon alpha-inducible protein 27-like protein 2B
gene22065	interferon alpha-inducible protein 27-like protein 2
gene22150	metabotropic glutamate receptor 3-like, transcript variant X2
gene2222	M-phase phosphoprotein 6-like
gene22267	abscisic acid and environmental stress-inducible protein-like
gene22434	uncharacterized LOC113824399
gene22477	cuticular protein 47Eg-like
gene22593	cell wall protein IFF6-like
gene228	WAS/WASL-interacting protein family member 3-like
gene22902	probable chitinase 2
gene22939	cuticle protein AMP1A-like
gene22997	3-methyl-2-oxobutanoate dehydrogenase [lipoamide] kinase, mitochondrial-like
gene23014	facilitated trehalose transporter Tret1-like
gene23037	uncharacterized LOC113825042
gene23052	uncharacterized LOC113825072
gene23127	beta-1-syntrophin-like, transcript variant X1
gene23201	uncharacterized LOC113825226
gene23315	DNA helicase MCM9-like
gene23318	organic cation transporter protein-like
gene23362	methanethiol oxidase-like
gene23405	uncharacterized LOC113825458
gene23482	alpha-L-fucosidase-like
gene23528	sulfotransferase 1 family member D1-like
gene23614	tyrosine-protein phosphatase 10D-like
gene23620	soluble scavenger receptor cysteine-rich domain-containing protein SSC5D-like
gene23849	uncharacterized LOC113825952, transcript variant X1
gene23857	leukocyte elastase inhibitor-like
gene23949	UNC93-like protein
gene24023	transient receptor potential channel pyrexia-like
gene24026	E3 ubiquitin-protein ligase RNF25-like, transcript variant X1
gene24239	lysoplasmalogenase-like, transcript variant X2
gene24329	photoreceptor-specific nuclear receptor-like
gene24390	serine/threonine-protein kinase pim-1-like
gene24430	uncharacterized LOC113826596
gene24598	tankyrase-2-like
gene24637	cubilin-like
gene24644	FUN14 domain-containing protein 1A-like, transcript variant X1
gene24741	uncharacterized transmembrane protein DDB_G0289901-like
gene24873	phenoloxidase 3-like
gene24879	phenoloxidase 3-like
gene2495	dipeptidyl peptidase 1-like
gene24951	oplophorus-luciferin 2-monooxygenase non-catalytic subunit-like
gene25069	protein SLG1-like
gene25099	putative cyclin-dependent serine/threonine-protein kinase DDB_G0272797/DDB_G0274007
gene25113	uncharacterized LOC113827351
gene25131	uncharacterized LOC113827364
gene25148	C-type lectin domain family 17, member A-like
gene25199	glycine receptor subunit alpha-2-like
gene25345	probable endonuclease 4
gene25375	serine/threonine-protein phosphatase 6 regulatory ankyrin repeat subunit C-like
gene2552	pupal cuticle protein Edg-84A-like
gene25580	glutathione S-transferase Mu 1-like
gene25735	uncharacterized LOC113828045
gene25745	uncharacterized LOC113828049
gene25772	WAS/WASL-interacting protein family member 1-like
gene25789	organic solute transporter subunit alpha-like
gene25886	uncharacterized protein C15orf39-like
gene25895	carbohydrate sulfotransferase 10-like
gene25938	uncharacterized LOC113828272, transcript variant X1
gene25945	uncharacterized LOC113828277, transcript variant X2
gene25949	ankyrin repeat domain-containing protein 29-like
gene2597	microtubule-associated protein futsch-like
gene26049	type-2 ice-structuring protein-like
gene26230	amino acid transporter AVT3B-like
gene26301	chymotrypsin-C-like
gene26303	venom protease-like, transcript variant X1
gene26304	venom protease-like
gene26307	CLIP domain-containing serine protease 2-like, transcript variant X1
gene26376	phenoloxidase subunit 1-like
gene26426	uncharacterized LOC113828841
gene26606	oplophorus-luciferin 2-monooxygenase non-catalytic subunit-like
gene26614	nose resistant to fluoxetine protein 6-like
gene26615	uncharacterized LOC113829032, transcript variant X1
gene26682	transcription factor p65-like, transcript variant X1
gene26751	poly [ADP-ribose] polymerase 3-like
gene26818	uncharacterized LOC113829246
gene2709	villin-1-like
gene27190	uncharacterized LOC113829657
gene2751	-
gene27548	SPRY domain-containing SOCS box protein 3-like
gene27570	transient receptor potential cation channel subfamily A member 1 homolog
gene27591	putative uncharacterized protein MYH16, transcript variant X1
gene2761	serine/arginine repetitive matrix protein 1-like
gene2765	uncharacterized LOC113830551
gene27655	cuticle protein CP14.6-like
gene27656	cuticle protein AMP1A-like
gene27678	cuticle protein CP14.6-like
gene27735	cuticle protein 7-like, transcript variant X1
gene27793	protein rhomboid-like
gene27794	uncharacterized LOC113830342, transcript variant X1
gene27898	probable chitinase 2
gene27952	QRFP-like peptide receptor
gene27953	uncharacterized LOC113830514
gene27980	bumetanide-sensitive sodium-(potassium)-chloride cotransporter-like
gene27982	bumetanide-sensitive sodium-(potassium)-chloride cotransporter-like
gene28030	uncharacterized LOC113830602
gene28106	nucleolar protein dao-5-like
gene2811	solute carrier family 35 member E1 homolog
gene28194	M-phase inducer phosphatase-like, transcript variant X1
gene28222	uncharacterized LOC113800067
gene28223	uncharacterized LOC113800081
gene28286	uncharacterized LOC113800144, transcript variant X1
gene28306	dnaJ homolog subfamily C member 13-like
gene28364	caspase-1-like, transcript variant X1
gene28395	-
gene28407	actin cytoskeleton-regulatory complex protein pan1-like
gene28420	probable G-protein coupled receptor Mth-like 3
gene2854	uncharacterized LOC113800869, transcript variant X1
gene28649	regucalcin-like
gene28656	uncharacterized LOC113800561
gene2866	venom phosphodiesterase 2-like, transcript variant X1
gene2873	receptor-type tyrosine-protein phosphatase S-like
gene28771	auswaprin-a-like, transcript variant X1
gene28788	protein arginine N-methyltransferase 3-like
gene2882	uncharacterized LOC113801232
gene28888	-
gene28892	uncharacterized LOC113800805
gene28948	uncharacterized LOC113800889
gene28952	uncharacterized LOC113800886
gene29041	-
gene29048	triosephosphate isomerase-like
gene29227	glycerol-3-phosphate acyltransferase 3-like
gene29314	uncharacterized LOC113801281, transcript variant X3
gene29325	-
gene29349	zinc finger protein 850-like
gene2954	hydroxymethylglutaryl-CoA lyase, mitochondrial-like
gene2955	phosphoethanolamine N-methyltransferase 1-like
gene29623	serine/threonine-protein phosphatase 6 regulatory ankyrin repeat subunit C-like
gene29794	keratin, type II cytoskeletal 3-like, transcript variant X1
gene29795	uncharacterized LOC113801827
gene29797	uncharacterized LOC113801828, transcript variant X1
gene29798	small cysteine and glycine repeat-containing protein 2-like
gene29799	trihydrophobin-like
gene30035	putative defense protein, transcript variant X1
gene30117	uncharacterized LOC113802172, transcript variant X2
gene30118	uncharacterized LOC113802174
gene30119	late cornified envelope-like proline-rich protein 1
gene30123	ubiquitin carboxyl-terminal hydrolase 36-like
gene30196	uncharacterized LOC113802274
gene30218	uncharacterized LOC113802305
gene30343	uncharacterized LOC113802439
gene30395	phenoloxidase-activating factor 2-like
gene30396	phenoloxidase-activating factor 2-like
gene30507	patched domain-containing protein 3-like
gene30511	uncharacterized LOC113802625, transcript variant X2
gene30552	putative neutral sphingomyelinase, transcript variant X1
gene30716	uncharacterized LOC113802821
gene3157	probable cytochrome P450 49a1
gene316	gastric triacylglycerol lipase-like
gene3189	uncharacterized LOC113803042
gene3201	ATP-dependent RNA helicase A-like
gene3223	nicotinate phosphoribosyltransferase-like, transcript variant X1
gene3560	uncharacterized LOC113803450
gene3579	surface protein-like
gene3849	3-hydroxy-3-methylglutaryl-coenzyme A reductase-like
gene3949	-
gene4040	S-adenosylmethionine synthase-like
gene4043	uncharacterized LOC113803978
gene41	uncharacterized LOC113803282
gene4116	uncharacterized LOC113804059
gene4144	uncharacterized LOC113804088
gene4155	uncharacterized LOC113804098
gene4173	uncharacterized LOC113804116, transcript variant X2
gene4185	histone-lysine N-methyltransferase 2A-like
gene4217	prolyl 4-hydroxylase subunit alpha-2-like
gene423	neuroparsin-A-like
gene4269	uncharacterized LOC113804218
gene4316	uncharacterized LOC113804284
gene4365	uncharacterized LOC113804360
gene4368	uncharacterized LOC113804363
gene4372	uncharacterized LOC113804365
gene4529	secernin-3-like
gene4548	-
gene4549	-
gene4667	protein phosphatase 1 regulatory subunit 21-like
gene4794	ETS homologous factor-like, transcript variant X3
gene4797	uncharacterized LOC113804812
gene4820	cubilin-like, transcript variant X1
gene49	mucin-5AC-like
gene4932	serine-rich adhesin for platelets-like
gene4949	-
gene4988	uncharacterized LOC113805035
gene5206	trigger factor-like
gene5267	uncharacterized LOC113805352
gene5291	pro-resilin-like
gene5329	phospholipase DDHD1-like
gene5421	hepatic lectin-like
gene5481	E3 ubiquitin-protein ligase MIB2-like, transcript variant X1
gene5528	transmembrane protein 60-like
gene5551	T-complex protein 1 subunit gamma-like
gene5555	laccase-1-like
gene5617	-
gene5655	methanethiol oxidase-like
gene600	uncharacterized LOC113805785
gene6106	leukocyte elastase inhibitor-like
gene6115	kunitz-type serine protease inhibitor HCRG1-like
gene6122	UV excision repair protein RAD23 homolog B-like
gene6173	E3 ubiquitin-protein ligase AMFR-like
gene6248	transportin-1-like
gene6276	uncharacterized LOC113806485
gene6331	macrophage mannose receptor 1-like
gene6337	regulatory-associated protein of mTOR-like
gene6426	uncharacterized LOC113806635
gene6430	WAS/WASL-interacting protein family member 1-like
gene6547	uncharacterized LOC113806763
gene6731	delta-1-pyrroline-5-carboxylate synthase-like
gene6754	uncharacterized LOC113807005, transcript variant X2
gene6788	putative uncharacterized protein DDB_G0288537, transcript variant X1
gene6809	oplophorus-luciferin 2-monooxygenase non-catalytic subunit-like
gene6824	insulin-like growth factor-binding protein 7
gene692	uncharacterized LOC113806819
gene7015	integrin alpha-PS1-like
gene7042	uncharacterized LOC113807314, transcript variant X2
gene7058	oplophorus-luciferin 2-monooxygenase non-catalytic subunit-like
gene7069	uncharacterized LOC113807353
gene7215	uncharacterized LOC113807522
gene7216	uncharacterized LOC113807516
gene7259	carbohydrate sulfotransferase 5-like
gene7279	RNA cytidine acetyltransferase-like
gene7305	uncharacterized LOC113807626
gene7330	uncharacterized LOC113807644
gene7331	uncharacterized LOC113807645
gene7354	DNA-directed RNA polymerase II subunit RPB1-like
gene7373	glutamate receptor ionotropic, delta-1-like
gene7390	venom protease-like
gene7441	solute carrier family 22 member 19-like
gene7495	uncharacterized LOC113807846
gene7532	CSC1-like protein 2
gene7641	collagen alpha-1(I) chain-like, transcript variant X1
gene7662	uncharacterized LOC113808009, transcript variant X2
gene7755	organic cation transporter-like protein
gene7810	uncharacterized LOC113808178
gene7849	uncharacterized LOC113808221
gene7885	uncharacterized LOC113808268
gene7896	ABC transporter C family member 13-like, transcript variant X2
gene7986	uncharacterized LOC113808369
gene8096	sialin-like
gene8170	uncharacterized LOC113808572
gene8180	single insulin-like growth factor-binding domain protein-2
gene8233	matrix metalloproteinase-14-like
gene8242	vitelline membrane outer layer protein 1 homolog
gene8283	uncharacterized LOC113808702
gene8347	pupal cuticle protein 36a-like
gene8348	pupal cuticle protein 36a-like
gene8351	-
gene84	uncharacterized LOC113808267, transcript variant X1
gene8547	penaeidin-3a-like
gene8548	penaeidin-2b-like
gene8572	homeobox protein E60-like
gene8632	phenoloxidase-activating factor 2-like
gene8647	sialidase-like
gene866	zinc metalloproteinase nas-4-like
gene8823	glutamate receptor ionotropic, delta-1-like
gene8881	-
gene8902	Holliday junction resolvase MOC1, chloroplastic-like
gene8944	hydroxyproline dehydrogenase-like
gene9144	MOXD1 homolog 1-like
gene9166	uncharacterized LOC113809667
gene9213	SET and MYND domain-containing protein 4-like
gene9219	uncharacterized LOC113809722
gene930	uncharacterized LOC113809636, transcript variant X1
gene9320	peroxidasin homolog
gene933	bromodomain-containing protein 9-like
gene9364	mitochondrial fission process protein 1-like
gene9503	gamma-butyrobetaine dioxygenase-like
gene9577	solute carrier family 2, facilitated glucose transporter member 1-like
gene963	uncharacterized LOC113810037, transcript variant X1
gene9800	alpha-N-acetylgalactosaminidase-like
gene9976	uncharacterized LOC113810560
