# Supplementary material for: Comprehensive Transcriptomic and Metabolomic Analysis of the Litopenaeus vannamei Hepatopancreas After WSSV Challenge
Source: Front Immunol. 2022 Feb 10;13:826794. doi: 10.3389/fimmu.2022.826794 (PMC8867067; doi:10.3389/fimmu.2022.826794)
Supplement: Supplementary file 16 [file Table_14.xlsx]

## Sheet: Table S14-A
acc	meta	pearson_value	p_value
gene694	(卤)-Octanoylcarnitine	0.998999	1.5e-06
gene28786	N-Deisopropyl-fluvastatin	0.998679	2.62e-06
gene8243	Ne-Methyl-L-lysine	0.998676	2.63e-06
gene19227	Docetaxel	0.998093	5.45e-06
gene13407	11-deoxy PGF2beta	0.997808	7.2e-06
gene22870	1-[(5-Amino-5-carboxypentyl)amino]-1-deoxyfructose	0.997022	1.33e-05
gene2770	Adenine	0.996385	1.96e-05
gene5880	6-(alpha-D-Glucosaminyl)-1D-myo-inositol	0.996142	2.23e-05
gene28254	6-(alpha-D-Glucosaminyl)-1D-myo-inositol	0.996109	2.27e-05
gene8243	Salsoline-1-carboxylate	0.99547	3.07e-05
gene8398	1-[(5-Amino-5-carboxypentyl)amino]-1-deoxyfructose	0.995227	3.41e-05
gene2770	(x)-1,2-Propanediol 1-O-b-D-glucopyranoside	0.995105	3.59e-05
gene8243	Glycyrrhizaflavonol A	0.994995	3.75e-05
gene12404	PE(O-16:0/0:0)	0.994926	3.86e-05
gene13370	Lumichrome	0.994544	4.46e-05
gene21311	4-Methyl-5-thiazoleethanol	0.994308	4.85e-05
gene13407	Adenine	0.993959	5.46e-05
gene27173	Methylpyrazine	0.993884	5.6e-05
gene12406	PE(O-18:0/0:0)	0.993861	5.64e-05
gene14968	PC(O-6:0/6:0)[U]	0.993779	5.79e-05
gene9623	Methylpyrazine	0.993762	5.83e-05
gene7375	Niacinamide	0.993522	6.28e-05
gene5880	Repaglinide aromatic amine	0.993497	6.33e-05
gene9623	Dihydroactinidiolide	0.993363	6.59e-05
gene2770	Dihydroxycitracridone I	0.993326	6.67e-05
gene17358	Eicosapentaenoic Acid methyl ester	0.99303	7.27e-05
gene30657	3,4-Dimethylstyrene	0.992828	7.7e-05
gene13407	Dihydroxycitracridone I	0.992718	7.93e-05
gene21075	Dihydroxycitracridone I	0.992535	8.34e-05
gene27173	17,20-dimethyl Prostaglandin F1alpha	0.992486	8.45e-05
gene18500	PC(O-6:0/6:0)[U]	0.99238	8.69e-05
gene30407	PE(O-18:0/0:0)	0.991987	9.6e-05
gene17358	LysoPE(0:0/20:3(11Z,14Z,17Z))	0.991962	9.66e-05
gene14871	Melatonin glucuronide	0.991937	9.72e-05
gene15294	Choline	0.99164	0.000104535
gene8146	11-beta-Hydroxyandrosterone-3-glucuronide	0.991468	0.000108883
gene28786	PA(20:5(5Z,8Z,11Z,14Z,17Z)/0:0)	0.991451	0.000109319
gene28786	Ne-Methyl-L-lysine	0.991444	0.000109494
gene13407	4-Methyl-5-thiazoleethanol	0.991325	0.000112545
gene21311	11-deoxy PGF2beta	0.99107	0.000119256
gene13370	{(1R,2R)-2-[(2z)-5-Hydroxy-2-penten-1-yl]-3-oxocyclopentyl}acetic acid	0.991031	0.000120303
gene1430	Butyryl-L-carnitine	0.990949	0.000122517
gene28786	Salsoline-1-carboxylate	0.990938	0.000122815
gene10055	Bn-NCC-1	0.990423	0.00013714
gene28786	Arginyl-Phenylalanine	0.990152	0.000145008
gene9623	17,20-dimethyl Prostaglandin F1alpha	0.990092	0.000146763
gene762	4-formyl Indole	0.990073	0.000147332
gene762	{(1R,2R)-2-[(2z)-5-Hydroxy-2-penten-1-yl]-3-oxocyclopentyl}acetic acid	0.990054	0.000147882
gene6545	3'-Amino-3'-deoxythimidine glucuronide	0.989964	0.000150588
gene28786	2-Furoylglycine	0.989926	0.000151722
gene9125	Citronellyl anthranilate	0.989855	0.000153846
gene10055	17-HYDROXYPROGESTERONE	0.989814	0.000155093
gene25950	17-HYDROXYPROGESTERONE	0.98975	0.000157065
gene8243	N-Deisopropyl-fluvastatin	0.989735	0.000157521
gene10337	Methyl dehydroabietate	0.98972	0.00015798
gene25950	Dihydroactinidiolide	0.989661	0.00015979
gene19382	4-formyl Indole	0.989581	0.000162266
gene20794	Methylpyrazine	0.989576	0.000162429
gene6282	Physagulin C	0.989409	0.000167648
gene22469	Sebacic acid	0.989405	0.000167788
gene19382	{(1R,2R)-2-[(2z)-5-Hydroxy-2-penten-1-yl]-3-oxocyclopentyl}acetic acid	0.989282	0.000171689
gene22469	L,L-Cyclo(leucylprolyl)	0.989214	0.000173894
gene2770	11-deoxy PGF2beta	0.989181	0.000174937
gene27173	Bn-NCC-1	0.989178	0.00017505
gene28786	1-(7Z,10Z,13Z,16Z-docosatetraenoyl)-glycero-3-phosphate	0.989136	0.000176384
gene11257	(卤)-Propionylcarnitine	0.989013	0.000180418
gene19382	Lysinoalanine	0.988977	0.000181591
gene26199	LysoPA(0:0/18:1(9Z))	0.988942	0.000182741
gene9125	(-)-trans-C75	0.988874	0.000185009
gene13370	2-amino-4-cyano-butanoic acid	0.988873	0.000185029
gene17358	Bn-NCC-1	0.988546	0.000196025
gene26199	Pregnanetriol	0.98854	0.000196234
gene27173	Sphingosine 1-phosphate	0.988463	0.000198896
gene5880	N-Deisopropyl-fluvastatin	0.9884	0.000201067
gene12711	Small bacteriocin	0.988184	0.000208614
gene27173	Dihydroactinidiolide	0.988168	0.000209182
gene28254	1-[(5-Amino-5-carboxypentyl)amino]-1-deoxyfructose	0.988066	0.000212779
gene26516	CAY10590	0.98786	0.000220184
gene10235	Lysinoalanine	0.987799	0.000222388
gene6545	Butyryl-L-carnitine	0.987771	0.000223397
gene763	CAY10590	0.987606	0.000229447
gene19540	4-formyl Indole	0.987606	0.00022945
gene2109	Lysinoalanine	0.987437	0.00023575
gene21311	Dehydrovomifoliol	0.987425	0.000236188
gene10337	Citrulline	0.987384	0.000237757
gene28786	Glycyrrhizaflavonol A	0.987118	0.000247849
gene14871	N-Methoxycarbonyl-N-nornuciferine	0.987078	0.000249393
gene14871	Glycylserylprolylmethionylphenylalanylvalinamide	0.986957	0.000254054
gene763	17-HYDROXYPROGESTERONE	0.986943	0.000254609
gene5880	PA(20:5(5Z,8Z,11Z,14Z,17Z)/0:0)	0.986899	0.000256335
gene21075	(x)-1,2-Propanediol 1-O-b-D-glucopyranoside	0.986888	0.000256763
gene10055	Sphingosine 1-phosphate	0.986887	0.000256801
gene10055	Dihydroactinidiolide	0.986827	0.000259142
gene10338	LysoPE(0:0/20:3(11Z,14Z,17Z))	0.986658	0.000265821
gene28786	Ribosylimidazoleacetic acid	0.98665	0.000266126
gene10337	Uridine diphosphate-N-acetylglucosamine	0.986283	0.000280926
gene5880	Glycylserylprolylmethionylphenylalanylvalinamide	0.986254	0.000282139
gene9623	L-Histidine	0.986208	0.000284029
gene1430	3'-Amino-3'-deoxythimidine glucuronide	0.986122	0.000287547
gene14463	Myricanene B 5-[arabinosyl-(1->6)-glucoside]	0.986122	0.000287578
gene12958	Salsoline-1-carboxylate	0.985973	0.000293748
gene9063	Arachidonic acid	0.985783	0.000301745
gene2759	(卤)-Propionylcarnitine	0.985758	0.000302797
gene895	4-formyl Indole	0.985593	0.000309829
gene17358	Sphingosine 1-phosphate	0.985483	0.000314578
gene26199	PA(20:5(5Z,8Z,11Z,14Z,17Z)/0:0)	0.985469	0.0003152
gene26518	CAY10590	0.985393	0.000318499
gene27173	17-HYDROXYPROGESTERONE	0.985205	0.000326724
gene22469	4-Methyl-1-phenyl-2-pentanone	0.985188	0.00032745
gene13407	(x)-1,2-Propanediol 1-O-b-D-glucopyranoside	0.984906	0.000340031
gene13813	1,4-beta-D-Glucan	0.984863	0.000341965
gene762	2-amino-4-cyano-butanoic acid	0.984791	0.000345205
gene10582	6-(alpha-D-Glucosaminyl)-1D-myo-inositol	0.984751	0.00034703
gene12711	N6-Galacturonyl-L-lysine	0.984711	0.000348822
gene12959	3-Hydroxymelatonin	0.984624	0.000352825
gene12406	LysoPC(20:1(11Z))	0.984622	0.000352923
gene30407	Hoduloside X	0.9846	0.000353904
gene1910	{(1R,2R)-2-[(2z)-5-Hydroxy-2-penten-1-yl]-3-oxocyclopentyl}acetic acid	0.984576	0.000355005
gene8243	PA(20:5(5Z,8Z,11Z,14Z,17Z)/0:0)	0.984568	0.000355379
gene20794	Dihydroactinidiolide	0.984453	0.000360679
gene28786	6-(alpha-D-Glucosaminyl)-1D-myo-inositol	0.984444	0.000361085
gene10055	17,20-dimethyl Prostaglandin F1alpha	0.984297	0.00036792
gene9506	Uridine diphosphate-N-acetylglucosamine	0.984272	0.000369105
gene22469	Glycitein	0.984117	0.000376389
gene12958	4-Acetamido-2-aminobutanoic acid	0.98401	0.000381466
gene26518	17-HYDROXYPROGESTERONE	0.983927	0.000385434
gene10337	8-18 bonded retinal	0.983881	0.000387644
gene2797	LysoPA(0:0/18:1(9Z))	0.983872	0.000388069
gene27173	Eicosapentaenoic Acid methyl ester	0.983836	0.000389791
gene5880	1-[(5-Amino-5-carboxypentyl)amino]-1-deoxyfructose	0.98383	0.000390093
gene763	5-Hydroxy-3,4-dihydrocarbostyryl	0.983608	0.000400836
gene14871	Docosatrienoic acid	0.983582	0.000402106
gene18397	3-(1,2-dihydroxybutyl)-7-hydroxy-1H-isochromen-1-one	0.983559	0.000403257
gene22469	Cinereain	0.983529	0.000404695
gene24599	{(1R,2R)-2-[(2z)-5-Hydroxy-2-penten-1-yl]-3-oxocyclopentyl}acetic acid	0.983417	0.000410205
gene28254	Repaglinide aromatic amine	0.983413	0.000410415
gene28786	N-acetylaspartate	0.98332	0.000415027
gene17358	4-Methylene-L-glutamine	0.983319	0.000415068
gene8243	2-Furoylglycine	0.98314	0.000423992
gene17360	Lysinoalanine	0.983126	0.000424707
gene24599	(-)-trans-C75	0.983095	0.000426264
gene1430	Ethyl 2-hydroxy-3-(3-indolyl)propanoate glucoside	0.982826	0.000439884
gene26199	PC(19:1(9Z)/0:0)	0.982769	0.000442812
gene22469	Conferone	0.982627	0.000450111
gene19487	6-(alpha-D-Glucosaminyl)-1D-myo-inositol	0.982592	0.000451911
gene9125	{(1R,2R)-2-[(2z)-5-Hydroxy-2-penten-1-yl]-3-oxocyclopentyl}acetic acid	0.982564	0.000453361
gene21075	11-deoxy PGF2beta	0.982552	0.000453977
gene28786	1-arachidonoyl-2-hydroxy-sn-glycero-3-phosphate	0.982425	0.000460591
gene5880	Melatonin glucuronide	0.982364	0.000463816
gene12404	PE(O-18:0/0:0)	0.982294	0.000467476
gene5051	S-(2-Methylbutanoyl)-dihydrolipoamide	-0.998961	1.62e-06
gene9623	Melatonin glucuronide	-0.998208	4.81e-06
gene2109	Phosphocholine	-0.99815	5.13e-06
gene20466	Peonidin 3-sophoroside 5-glucoside	-0.997843	6.98e-06
gene17360	Phosphocholine	-0.997692	7.99e-06
gene11257	Guanosine diphosphate adenosine	-0.997401	1.01e-05
gene30107	L-Thyronine	-0.997381	1.03e-05
gene19540	Prolyl-Gamma-glutamate	-0.997215	1.16e-05
gene694	LysoPA(22:5(4Z,7Z,10Z,13Z,16Z)/0:0)	-0.997007	1.34e-05
gene2109	Prolyl-Gamma-glutamate	-0.996572	1.76e-05
gene17358	N-Ribosylhistidine	-0.996399	1.94e-05
gene8243	11-deoxy PGF2beta	-0.996233	2.13e-05
gene7375	Pilocarpic acid	-0.996056	2.33e-05
gene10055	MG(0:0/22:4(7Z,10Z,13Z,16Z)/0:0)	-0.995926	2.49e-05
gene25950	N-Acetylaspartylglutamic acid	-0.99582	2.62e-05
gene21311	N-Deisopropyl-fluvastatin	-0.995725	2.74e-05
gene21075	1-(5Z,8Z,11Z,14Z,17Z-eicosapentaenoyl)-glycero-3-phosphate	-0.995473	3.07e-05
gene12711	Conferone	-0.995161	3.51e-05
gene20771	Hebevinoside I	-0.995065	3.65e-05
gene2466	6-(alpha-D-Glucosaminyl)-1D-myo-inositol	-0.994818	4.02e-05
gene14871	17,20-dimethyl Prostaglandin F1alpha	-0.994781	4.08e-05
gene21311	Arginyl-Phenylalanine	-0.994688	4.23e-05
gene21780	L-Histidine	-0.994501	4.53e-05
gene13407	Ne-Methyl-L-lysine	-0.994419	4.66e-05
gene694	1-(11Z,14Z-eicosadienoyl)-glycero-3-phosphate	-0.994389	4.71e-05
gene17360	Prolyl-Gamma-glutamate	-0.994239	4.97e-05
gene10055	Caffeoylferuloylspermidine	-0.994072	5.26e-05
gene18611	Imidaprilat	-0.994052	5.3e-05
gene19194	Momordicasaponin II	-0.993937	5.5e-05
gene19382	Prolyl-Gamma-glutamate	-0.993483	6.36e-05
gene21311	Salsoline-1-carboxylate	-0.993318	6.68e-05
gene30319	Cyclocalopin F	-0.993278	6.76e-05
gene8243	Dihydroxycitracridone I	-0.993276	6.77e-05
gene18415	Neuromedin N (1-4)	-0.99312	7.08e-05
gene17358	Garcinia lactone dibutyl ester	-0.992908	7.53e-05
gene19194	LysoPC(18:1(11Z))	-0.992878	7.59e-05
gene19227	Diferuloylputrescine	-0.992863	7.62e-05
gene28786	11-deoxy PGF2beta	-0.992767	7.83e-05
gene10055	N-Methoxycarbonyl-N-nornuciferine	-0.992752	7.86e-05
gene21311	2-Furoylglycine	-0.992706	7.96e-05
gene25950	PC(22:2(13Z,16Z)/0:0)	-0.99236	8.73e-05
gene6015	(-)-Matairesinol 4'-[apiosyl-(1->2)-glucoside]	-0.992153	9.21e-05
gene25950	MG(0:0/22:4(7Z,10Z,13Z,16Z)/0:0)	-0.992048	9.46e-05
gene763	3'-Sialyllactosamine	-0.992035	9.49e-05
gene21075	PA(20:5(5Z,8Z,11Z,14Z,17Z)/0:0)	-0.991999	9.58e-05
gene8243	4-Methyl-5-thiazoleethanol	-0.991878	9.87e-05
gene30107	LysoPC(22:6(4Z,7Z,10Z,13Z,16Z,19Z))	-0.991861	9.91e-05
gene27173	Melatonin glucuronide	-0.991753	0.00010174
gene14871	(x)-1,2-Propanediol 1-O-b-D-glucopyranoside	-0.991732	0.000102255
gene13407	Salsoline-1-carboxylate	-0.991338	0.000112221
gene13407	Glycyrrhizaflavonol A	-0.991331	0.000112403
gene21311	Ne-Methyl-L-lysine	-0.99132	0.000112687
gene24528	LysoPA(P-16:0e/0:0)	-0.991273	0.00011392
gene694	Vitamin A2	-0.991193	0.000116
gene10055	N-Acetylaspartylglutamic acid	-0.991142	0.000117344
gene1306	Hebevinoside I	-0.991139	0.00011743
gene9506	Neuromedin N (1-4)	-0.991068	0.000119307
gene10337	Ustiloxin A	-0.991029	0.000120346
gene6015	Imidaprilat	-0.991024	0.000120484
gene12406	Capsicum annuum Fluorescent chlorophyll catabolite	-0.991006	0.000120986
gene7850	Pectenotoxin 7	-0.990977	0.000121768
gene6015	Hebevinoside I	-0.990891	0.000124082
gene26477	Prolyl-Gamma-glutamate	-0.99088	0.000124379
gene9623	PC(22:2(13Z,16Z)/0:0)	-0.990797	0.000126646
gene296	Licocoumarone	-0.990776	0.000127237
gene17259	4-(dimethylamino)-3-methyl-1,2-diphenylbutan-2-yl 2-hydroxypropanoate	-0.99075	0.00012794
gene26477	Phosphocholine	-0.990658	0.000130504
gene16524	Phosphocholine	-0.990643	0.000130911
gene20849	Capnine	-0.990558	0.000133311
gene10826	Phosphocholine	-0.990491	0.000135201
gene30107	Vitamin A2	-0.990433	0.000136865
gene19382	Phosphocholine	-0.990384	0.000138265
gene2150	Pyroglutamic acid	-0.990331	0.000139793
gene26518	3'-Sialyllactosamine	-0.990101	0.000146499
gene9623	Glycylserylprolylmethionylphenylalanylvalinamide	-0.989965	0.00015056
gene21311	Glycyrrhizaflavonol A	-0.989897	0.000152581
gene9623	Docosatrienoic acid	-0.989819	0.000154962
gene2150	(2S,3'S)-alpha-Amino-2-carboxy-5-oxo-1-pyrrolidinebutanoic acid	-0.989716	0.000158112
gene13376	Deoxyguanosine	-0.989543	0.000163456
gene1306	Imidaprilat	-0.989541	0.000163519
gene694	LysoPE(0:0/18:1(11Z))	-0.989475	0.000165585
gene30319	Methyl helianthenoate A glucoside	-0.989463	0.00016595
gene30107	LysoPC(16:1(9Z)/0:0)	-0.989402	0.000167882
gene10338	Clocortolone	-0.989375	0.000168725
gene19540	Phosphocholine	-0.989362	0.00016915
gene17358	Pyro-L-glutaminyl-L-glutamine	-0.989319	0.00017051
gene30239	Blumenol C glucoside	-0.989267	0.000172162
gene297	Vitamin A2	-0.989266	0.000172198
gene28786	4-Methyl-5-thiazoleethanol	-0.989176	0.000175105
gene27173	Glycylserylprolylmethionylphenylalanylvalinamide	-0.98916	0.000175615
gene10235	LysoPC(18:1(11Z))	-0.989055	0.000179032
gene10055	Garcinia lactone dibutyl ester	-0.989043	0.000179423
gene10337	2-Hydroxy-desipramine glucuronide	-0.989012	0.000180429
gene5880	11-deoxy PGF2beta	-0.988917	0.000183556
gene297	Erinacine C	-0.988831	0.000186409
gene17259	Hovenine A	-0.988782	0.000188045
gene12404	Neuromedin N (1-4)	-0.988746	0.000189281
gene297	Isocitrate	-0.988631	0.00019313
gene30239	6-keto PGE1	-0.988494	0.00019781
gene27173	MG(0:0/22:4(7Z,10Z,13Z,16Z)/0:0)	-0.988466	0.000198776
gene27173	N-Ribosylhistidine	-0.988458	0.000199041
gene30107	Erinacine C	-0.988142	0.000210075
gene3388	Citreoviridinol A1	-0.988005	0.000214966
gene5880	17,20-dimethyl Prostaglandin F1alpha	-0.987985	0.000215688
gene2483	LysoPA(P-16:0e/0:0)	-0.987951	0.000216907
gene19194	Eremosulphoxinolide A	-0.987915	0.0002182
gene13407	Repaglinide aromatic amine	-0.987882	0.000219371
gene21075	Eicosapentaenoyl Ethanolamide	-0.987836	0.000221044
gene10235	Eremosulphoxinolide A	-0.987693	0.000226253
gene21075	Ribosylimidazoleacetic acid	-0.987546	0.000231676
gene10055	3'-Sialyllactosamine	-0.987289	0.000241314
gene2466	Repaglinide aromatic amine	-0.987273	0.000241943
gene694	1-(5Z,8Z,11Z,14Z,17Z-eicosapentaenoyl)-glycero-3-phosphate	-0.987221	0.000243898
gene297	Eicosapentaenoyl Ethanolamide	-0.987207	0.000244429
gene21690	7-beta-D-Glucopyranosyloxybutylidenephthalide	-0.986984	0.000253027
gene28786	Dihydroxycitracridone I	-0.986963	0.00025384
gene694	1-Stearoylglycerophosphoglycerol	-0.98686	0.00025786
gene19227	Acacetin	-0.986823	0.000259306
gene17358	Tryptophyl-Leucine	-0.986777	0.000261105
gene20771	5-Thymidylic acid	-0.986747	0.000262317
gene26817	Eremosulphoxinolide A	-0.986579	0.000268994
gene13376	1-(sn-Glycero-3-phospho)-1D-myo-inositol	-0.986565	0.000269549
gene16524	Prolyl-Gamma-glutamate	-0.986496	0.000272305
gene694	LysoPE(0:0/18:3(9Z,12Z,15Z))	-0.986485	0.000272761
gene16524	Licocoumarone	-0.986443	0.000274425
gene10055	N-Ribosylhistidine	-0.986425	0.000275185
gene297	L-Thyronine	-0.986382	0.000276925
gene1306	5-Thymidylic acid	-0.986201	0.0002843
gene2770	Ne-Methyl-L-lysine	-0.986197	0.000284477
gene21311	N-acetylaspartate	-0.986104	0.00028832
gene6015	5-Thymidylic acid	-0.986077	0.000289438
gene13812	Pyroglutamic acid	-0.986016	0.000291941
gene14871	Dihydroactinidiolide	-0.985964	0.000294135
gene7850	(-)-Matairesinol 4'-[apiosyl-(1->2)-glucoside]	-0.985933	0.00029541
gene13377	Deoxyguanosine	-0.985881	0.000297619
gene27173	PC(22:2(13Z,16Z)/0:0)	-0.985857	0.000298641
gene297	LysoPC(22:6(4Z,7Z,10Z,13Z,16Z,19Z))	-0.985613	0.000308973
gene694	Ribosylimidazoleacetic acid	-0.985455	0.000315779
gene8243	Adenine	-0.985435	0.000316685
gene10055	2-Hydroxy-desipramine glucuronide	-0.985431	0.000316818
gene30107	1-(sn-Glycero-3-phospho)-1D-myo-inositol	-0.985422	0.000317231
gene10235	Phosphocholine	-0.985317	0.000321813
gene5051	Methyl helianthenoate A glucoside	-0.985235	0.000325413
gene25581	DCMP	-0.985199	0.000326964
gene13407	N-Deisopropyl-fluvastatin	-0.985138	0.00032969
gene10826	Prolyl-Gamma-glutamate	-0.985071	0.000332652
gene1306	(-)-Matairesinol 4'-[apiosyl-(1->2)-glucoside]	-0.985011	0.000335338
gene694	Physalolactone C	-0.984881	0.00034117
gene26516	3'-Sialyllactosamine	-0.984857	0.000342233
gene30239	20-carboxy-LTB4	-0.984788	0.000345331

## Sheet: Table S14-B
acc	meta	pearson_value	p_value
gene19889	Cinereain	0.998981	1.56e-06
gene705	Zizybeoside II	0.997613	8.54e-06
gene2179	2-Methoxy-estradiol-17b 3-glucuronide	0.997518	9.24e-06
gene16259	1-(7Z,10Z,13Z,16Z-docosatetraenoyl)-glycero-3-phosphate	0.997023	1.33e-05
gene8563	2-(5-Methyl-2-furanyl)pyrrolidine	0.996773	1.56e-05
gene20241	1-Methyladenosine	0.996708	1.62e-05
gene540	Glutaminyltryptophan	0.996573	1.76e-05
gene15945	1-(7Z,10Z,13Z,16Z-docosatetraenoyl)-glycero-3-phosphate	0.996545	1.79e-05
gene2782	4-Isopropylaniline	0.996333	2.01e-05
gene1266	Cinereain	0.995565	2.95e-05
gene20241	LysoPC(18:3(9Z,12Z,15Z))	0.995495	3.04e-05
gene8243	PC(7:0/O-8:0)	0.99544	3.11e-05
gene21839	Mammeigin	0.995287	3.33e-05
gene10029	LysoPC(20:4(5Z,8Z,11Z,14Z))	0.995233	3.4e-05
gene30239	Glutaminyltryptophan	0.994881	3.92e-05
gene1266	Glycitein	0.99456	4.43e-05
gene4970	6-hydroxy-7E,9E-Octadecadiene-11,13,15,17-tetraynoic acid	0.994262	4.93e-05
gene77	Marasmal	0.994182	5.07e-05
gene8243	Nicotinic acid mononucleotide	0.993991	5.41e-05
gene13940	6-octenoylglycine	0.993841	5.68e-05
gene19889	Glycitein	0.993571	6.19e-05
gene7888	2-Amino-1-Phenylethanol	0.99356	6.21e-05
gene21311	Glycitein	0.993421	6.48e-05
gene16259	1-arachidonoyl-2-hydroxy-sn-glycero-3-phosphate	0.993326	6.67e-05
gene28786	Physagulin C	0.992932	7.48e-05
gene705	Daidzein	0.99291	7.52e-05
gene15945	3-Methyldioxyindole	0.992685	8.01e-05
gene8243	Glycyrrhizaflavonol A	0.99268	8.02e-05
gene8243	Salsoline-1-carboxylate	0.992555	8.29e-05
gene12654	Zizybeoside II	0.992501	8.41e-05
gene15307	LysoPA(0:0/18:2(9Z,12Z))	0.992394	8.66e-05
gene2494	Pyrocatechol sulfate	0.992283	8.91e-05
gene2179	Glycyrrhizaflavonol A	0.992202	9.1e-05
gene12654	Cinereain	0.991681	0.000103532
gene25567	12,15-epoxy-13,14-dimethyleicosa-12,14-dienoic acid	0.99167	0.000103784
gene21311	Acacetin	0.991571	0.000106275
gene964	Myricanene B 5-[arabinosyl-(1->6)-glucoside]	0.991413	0.0001103
gene640	LysoPA(0:0/18:2(9Z,12Z))	0.991403	0.000110537
gene10029	Romucosine D	0.99116	0.00011687
gene12654	Sebacic acid	0.991088	0.000118788
gene12839	15-Deacetylneosolaniol	0.990853	0.000125114
gene25753	(-)-trans-C75	0.99076	0.000127677
gene11556	Mammeigin	0.990757	0.000127747
gene11284	15-Deacetylneosolaniol	0.990756	0.000127778
gene2181	2-Methoxy-estradiol-17b 3-glucuronide	0.99074	0.000128219
gene20241	25-Hydroxyvitamin D3-26,23-lactone	0.990589	0.000132445
gene15307	Romucosine D	0.990499	0.000134987
gene8563	1-Methyladenosine	0.990397	0.000137881
gene540	Elaterinide	0.990351	0.000139218
gene8243	2-Methoxy-estradiol-17b 3-glucuronide	0.990268	0.000141598
gene26492	12,15-epoxy-13,14-dimethyleicosa-12,14-dienoic acid	0.990144	0.000145245
gene9133	Hydroxynalidixic acid	0.990031	0.000148575
gene8563	N-Methoxycarbonyl-N-nornuciferine	0.989946	0.000151123
gene21311	Zizybeoside II	0.989873	0.000153321
gene15945	1-arachidonoyl-2-hydroxy-sn-glycero-3-phosphate	0.989654	0.00016
gene24528	2-Amino-1-Phenylethanol	0.989515	0.000164339
gene8243	PA(20:5(5Z,8Z,11Z,14Z,17Z)/0:0)	0.989437	0.000166783
gene14207	Thalicpureine	0.989155	0.000175782
gene8243	2-(2-Aminoethyl)indole	0.988908	0.000183879
gene77	Curcumanolide A	0.988638	0.000192894
gene2494	Elaterinide	0.988634	0.000193041
gene22749	Cinereain	0.988601	0.000194175
gene12096	2-Amino-1-Phenylethanol	0.988546	0.000196048
gene19968	Gibberellin A39	0.988305	0.000204365
gene25567	LysoPC(18:3(9Z,12Z,15Z))	0.988053	0.000213238
gene9696	PE(16:0/0:0)	0.98781	0.000221978
gene18054	6-hydroxy-7E,9E-Octadecadiene-11,13,15,17-tetraynoic acid	0.987754	0.000224033
gene2494	Glutaminyltryptophan	0.987739	0.00022456
gene8563	MG(0:0/22:4(7Z,10Z,13Z,16Z)/0:0)	0.987705	0.000225825
gene19889	Acacetin	0.987666	0.000227238
gene12962	Romucosine D	0.987535	0.000232092
gene540	Pyrocatechol sulfate	0.987475	0.000234314
gene26843	Romucosine D	0.98744	0.000235648
gene25753	Mammeigin	0.987217	0.000244063
gene21311	Taurodeoxycholic Acid	0.987167	0.00024598
gene16305	Glutaminyltryptophan	0.987148	0.000246699
gene15307	N6-Galacturonyl-L-lysine	0.987085	0.000249107
gene21311	Cinereain	0.987079	0.000249331
gene19685	Dihydromaleimide beta-D-glucoside	0.986869	0.00025752
gene2782	Lippioside I	0.98683	0.000259045
gene18054	ASARYLALDEHYDE	0.986691	0.000264522
gene10055	D-Ornithine	0.986471	0.000273299
gene22748	15-Deacetylneosolaniol	0.986404	0.000276021
gene16034	Romucosine D	0.986208	0.000284037
gene12654	Acacetin	0.986016	0.000291976
gene705	Cinereain	0.985929	0.000295581
gene2483	Pyrocatechol sulfate	0.985912	0.000296317
gene16259	LysoPE(0:0/18:1(11Z))	0.985879	0.000297697
gene15945	PA(20:5(5Z,8Z,11Z,14Z,17Z)/0:0)	0.985769	0.000302361
gene30239	Elaterinide	0.985512	0.000313338
gene23850	Sebacic acid	0.985501	0.000313822
gene19889	Zizybeoside II	0.985392	0.000318529
gene12801	ASARYLALDEHYDE	0.985297	0.000322697
gene9696	Daidzein	0.985279	0.000323479
gene26843	LysoPA(0:0/18:2(9Z,12Z))	0.985228	0.000325693
gene640	2-Amino-1-Phenylethanol	0.985052	0.000333484
gene4093	Pyrocatechol sulfate	0.984915	0.000339622
gene14467	3,5,6-Trihydroxy-5-(hydroxymethyl)-2-methoxy-2-cyclohexen-1-one	0.984872	0.000341543
gene1266	Zizybeoside II	0.984831	0.000343402
gene8563	1,2,3,4,5,6-Hexahydro-5-(1-hydroxyethylidene)-7H-cyclopenta[b]pyridin-7-one	0.98483	0.000343465
gene17731	ASARYLALDEHYDE	0.984821	0.00034386
gene16034	N6-Galacturonyl-L-lysine	0.984798	0.000344894
gene705	Sebacic acid	0.984657	0.000351311
gene10982	Sebacic acid	0.98458	0.000354831
gene21839	(-)-trans-C75	0.984503	0.000358358
gene23850	1-Octen-3-yl primeveroside	0.984487	0.000359093
gene77	Cyclocalopin F	0.984258	0.000369742
gene26492	LysoPC(18:3(9Z,12Z,15Z))	0.984166	0.000374103
gene20241	Persicogenin 3'-glucoside	0.984139	0.000375353
gene4970	Zanthodioline	0.983888	0.000387289
gene22890	Gibberellin A39	0.983869	0.000388208
gene11474	Glycitein	0.983833	0.000389959
gene13840	1,2,3,4,5,6-Hexahydro-5-(1-hydroxyethylidene)-7H-cyclopenta[b]pyridin-7-one	0.9838	0.000391554
gene21839	D-Ornithine	0.983732	0.000394802
gene10055	5-Hydroxy-3,4-dihydrocarbostyryl	0.983702	0.000396269
gene22749	Glycitein	0.983636	0.000399475
gene2181	1-arachidonoyl-2-hydroxy-sn-glycero-3-phosphate	0.983532	0.000404561
gene1266	Sebacic acid	0.983495	0.000406392
gene30065	Daidzein	0.983312	0.000415399
gene12654	Daidzein	0.98325	0.000418518
gene4093	Glutaminyltryptophan	0.983169	0.000422543
gene705	Acacetin	0.983148	0.000423571
gene22749	Taurodeoxycholic Acid	0.982852	0.000438568
gene20241	S-(2-Methylbutanoyl)-dihydrolipoamide	0.982757	0.000443425
gene15391	Eriodictyol 7-(6-trans-p-coumaroylglucoside)	0.982743	0.000444155
gene16259	LysoPC(20:4(5Z,8Z,11Z,14Z))	0.98265	0.000448916
gene8563	S-(2-Methylbutanoyl)-dihydrolipoamide	0.982597	0.000451683
gene25753	Hydroxyhomodestruxin B	0.982499	0.000456729
gene15508	Melledonal A	0.982396	0.00046212
gene77	S-(2-Methylbutanoyl)-dihydrolipoamide	0.982282	0.000468102
gene1266	Taurodeoxycholic Acid	0.982037	0.000481122
gene19889	Sebacic acid	0.982008	0.000482677
gene12962	LysoPC(20:4(5Z,8Z,11Z,14Z))	0.981979	0.000484213
gene7408	Docosatrienoic acid	0.981834	0.000491986
gene18783	Choline	0.981832	0.000492107
gene26492	1-(5Z,8Z,11Z,14Z,17Z-eicosapentaenoyl)-glycero-3-phosphate	0.981335	0.000519341
gene19889	Taurodeoxycholic Acid	0.981308	0.00052081
gene11556	D-Ornithine	0.981187	0.00052755
gene20241	2-(5-Methyl-2-furanyl)pyrrolidine	0.981179	0.000528021
gene26843	N6-Galacturonyl-L-lysine	0.981095	0.000532701
gene11257	Dihydromaleimide beta-D-glucoside	0.98101	0.000537497
gene9696	Sebacic acid	0.981009	0.000537555
gene25567	3,4-Dimethylstyrene	0.980913	0.000543003
gene964	3,4-Dimethylstyrene	0.980885	0.000544561
gene25567	Eremosulphoxinolide A	0.980855	0.000546309
gene4093	Toxin T2 tetrol	0.980829	0.000547745
gene9696	1-Octen-3-yl primeveroside	0.980707	0.000554719
gene21933	3,5,6-Trihydroxy-5-(hydroxymethyl)-2-methoxy-2-cyclohexen-1-one	0.980641	0.000558538
gene7408	S-(2-Methylbutanoyl)-dihydrolipoamide	0.980638	0.000558693
gene18415	PE(16:0/0:0)	0.980432	0.000570587
gene10055	MG(0:0/22:4(7Z,10Z,13Z,16Z)/0:0)	-0.999186	9.94e-07
gene23850	(卤)-Propionylcarnitine	-0.997497	9.39e-06
gene12839	Simvastatin hydroxy acid	-0.996845	1.49e-05
gene21311	Salsoline-1-carboxylate	-0.996632	1.7e-05
gene21311	PC(7:0/O-8:0)	-0.996574	1.76e-05
gene21311	2-(2-Aminoethyl)indole	-0.996374	1.97e-05
gene15945	4-Methyl-1-phenyl-2-pentanone	-0.99632	2.03e-05
gene10982	Myricanene B 5-[arabinosyl-(1->6)-glucoside]	-0.996204	2.16e-05
gene2109	Prolyl-Gamma-glutamate	-0.995445	3.11e-05
gene22741	Licocoumarone	-0.995382	3.19e-05
gene10055	N-Methoxycarbonyl-N-nornuciferine	-0.994836	3.99e-05
gene11284	Erinacine C	-0.994805	4.04e-05
gene19889	2-Methoxy-estradiol-17b 3-glucuronide	-0.994399	4.7e-05
gene22726	Vitamin A2	-0.994011	5.37e-05
gene10129	Guanosine diphosphate adenosine	-0.99401	5.37e-05
gene705	3-Hydroxymelatonin	-0.993982	5.42e-05
gene11284	Simvastatin hydroxy acid	-0.993928	5.52e-05
gene22734	Phosphocholine	-0.993425	6.47e-05
gene23850	3,4-Dimethylstyrene	-0.993151	7.02e-05
gene12654	Myricanene B 5-[arabinosyl-(1->6)-glucoside]	-0.993118	7.09e-05
gene8243	Acacetin	-0.993012	7.31e-05
gene2109	3-Deoxyguanosine	-0.992916	7.51e-05
gene8243	Glycitein	-0.992891	7.56e-05
gene27988	3,5-Dibromo-L-tyrosine	-0.992884	7.58e-05
gene7980	PC(21:4(6Z,9Z,12Z,15Z)/0:0)	-0.992879	7.59e-05
gene10982	13'-Hydroxy-gamma-tocotrienol	-0.992851	7.65e-05
gene16259	4-Methyl-1-phenyl-2-pentanone	-0.992843	7.67e-05
gene12654	3-Hydroxymelatonin	-0.992789	7.78e-05
gene15307	Galactosylhydroxylysine	-0.992746	7.87e-05
gene10829	1-Methyladenosine	-0.992651	8.08e-05
gene11473	Adenine	-0.992589	8.22e-05
gene12839	Erinacine C	-0.992522	8.37e-05
gene1405	Licocoumarone	-0.991826	0.0001
gene10712	LysoPE(22:5(4Z,7Z,10Z,13Z,16Z)/0:0)	-0.991744	0.000101964
gene22745	Annocherine B	-0.991705	0.000102937
gene7392	LysoPE(22:5(4Z,7Z,10Z,13Z,16Z)/0:0)	-0.991663	0.000103959
gene25567	PC(18:1(11Z)/22:6(4Z,7Z,10Z,13Z,16Z,19Z))	-0.991601	0.000105509
gene20452	Prolyl-Gamma-glutamate	-0.991569	0.000106316
gene2179	Acacetin	-0.991517	0.000107634
gene2181	Glycitein	-0.991508	0.000107866
gene2373	PC(16:0/18:4(6Z,9Z,12Z,15Z))	-0.991453	0.000109273
gene10982	(卤)-Propionylcarnitine	-0.991361	0.000111628
gene6472	15-Deacetylneosolaniol	-0.99132	0.000112693
gene296	PC(19:1(9Z)/0:0)	-0.991249	0.000114525
gene10018	3,5-Dibromo-L-tyrosine	-0.991178	0.000116407
gene22741	O-Arachidonoyl Glycidol	-0.991177	0.000116429
gene10055	2-(5-Methyl-2-furanyl)pyrrolidine	-0.99105	0.0001198
gene705	Isogemichalcone B	-0.990995	0.000121266
gene17731	Ectoine	-0.990963	0.000122133
gene16034	Galactosylhydroxylysine	-0.990895	0.000123963
gene22727	Simvastatin hydroxy acid	-0.990835	0.000125615
gene21311	Nicotinic acid mononucleotide	-0.990736	0.000128344
gene22741	PC(19:1(9Z)/0:0)	-0.990686	0.000129735
gene5178	3,5-Dibromo-L-tyrosine	-0.990514	0.000134546
gene22726	Erinacine C	-0.990476	0.000135635
gene4963	Chondroitin	-0.99044	0.000136646
gene2483	Guanosine diphosphate adenosine	-0.990172	0.000144404
gene14459	Capnine	-0.990038	0.00014838
gene16524	Licocoumarone	-0.989861	0.000153691
gene5067	1-Arachidonoylglycerophosphoinositol	-0.989811	0.000155198
gene30524	3,5-Dibromo-L-tyrosine	-0.989666	0.000159639
gene8606	Phosphocholine	-0.989658	0.000159898
gene21839	PC(22:2(13Z,16Z)/0:0)	-0.989287	0.00017154
gene22741	Butenoyl PAF	-0.989182	0.000174896
gene10829	Curcumanolide A	-0.98912	0.000176918
gene12837	3,5-Dibromo-L-tyrosine	-0.988994	0.00018104
gene11484	1-Arachidonoylglycerophosphoinositol	-0.988957	0.00018226
gene10829	Marasmal	-0.988747	0.000189242
gene12839	Anandamide	-0.988712	0.000190403
gene15016	3,5-Dibromo-L-tyrosine	-0.988542	0.000196192
gene2373	Beta-Ionol	-0.988522	0.000196855
gene11556	PC(22:2(13Z,16Z)/0:0)	-0.988475	0.00019846
gene296	PC(21:4(6Z,9Z,12Z,15Z)/0:0)	-0.988422	0.000200296
gene6466	Anandamide	-0.988242	0.000206558
gene5067	1-(5Z,8Z,11Z,14Z,17Z-eicosapentaenoyl)-glycero-3-phosphate	-0.98819	0.000208396
gene1266	3-Hydroxymelatonin	-0.988172	0.000209029
gene19889	3-Hydroxymelatonin	-0.988156	0.000209598
gene22741	1-Arachidonoylglycerophosphoinositol	-0.988156	0.0002096
gene12801	Ectoine	-0.988155	0.000209617
gene22741	PC(21:4(6Z,9Z,12Z,15Z)/0:0)	-0.988067	0.000212732
gene14464	Capnine	-0.988014	0.00021462
gene20452	3-Deoxyguanosine	-0.987815	0.000221795
gene21311	Glycyrrhizaflavonol A	-0.987789	0.000222748
gene30065	1-Methyladenosine	-0.98776	0.0002238
gene5067	O-Arachidonoyl Glycidol	-0.987646	0.000228001
gene2179	Cinereain	-0.987586	0.000230196
gene2181	Cinereain	-0.987572	0.000230739
gene2404	3,5-Dibromo-L-tyrosine	-0.987486	0.000233908
gene25567	2-amino-4-cyano-butanoic acid	-0.987399	0.000237182
gene4900	3,5-Dibromo-L-tyrosine	-0.987334	0.000239624
gene705	2-(2-Aminoethyl)indole	-0.987302	0.000240829
gene2373	Humulol	-0.987215	0.000244138
gene8606	N,O-Didesmethylvenlafaxine glucuronide	-0.987151	0.000246567
gene296	O-Arachidonoyl Glycidol	-0.98685	0.000258244
gene297	Erinacine C	-0.98682	0.000259419
gene11737	1-(4Z,7Z,10Z,13Z,16Z,19Z-docosahexaenoyl)-glycero-3-phosphate	-0.986819	0.000259446
gene964	Sebacic acid	-0.986701	0.000264137
gene7780	3,5-Dibromo-L-tyrosine	-0.98664	0.000266538
gene296	Licocoumarone	-0.986537	0.000270677
gene8243	Cinereain	-0.986493	0.000272425
gene21311	2-Methoxy-estradiol-17b 3-glucuronide	-0.986462	0.000273666
gene18642	Simvastatin hydroxy acid	-0.986422	0.00027528
gene22734	N,O-Didesmethylvenlafaxine glucuronide	-0.986126	0.000287407
gene19889	Myricanene B 5-[arabinosyl-(1->6)-glucoside]	-0.986115	0.000287857
gene296	Butenoyl PAF	-0.986099	0.000288528
gene26647	LysoPE(22:5(4Z,7Z,10Z,13Z,16Z)/0:0)	-0.98609	0.000288889
gene12654	2-Methoxy-estradiol-17b 3-glucuronide	-0.985827	0.000299892
gene12654	Isogemichalcone B	-0.98579	0.000301435
gene10829	LysoPC(18:3(9Z,12Z,15Z))	-0.985769	0.000302336
gene11484	Vitamin A2	-0.985756	0.000302897
gene22742	N,O-Didesmethylvenlafaxine glucuronide	-0.985724	0.000304242
gene10829	Dihydromaleimide beta-D-glucoside	-0.985706	0.000305019
gene20438	3,5-Dibromo-L-tyrosine	-0.985664	0.000306807
gene10829	PC(7:0/O-8:0)	-0.98555	0.000311683
gene25567	Sebacic acid	-0.985537	0.00031225
gene22740	Prolyl-Gamma-glutamate	-0.985517	0.000313098
gene9696	MG(0:0/22:4(7Z,10Z,13Z,16Z)/0:0)	-0.985502	0.000313779
gene10982	3-Hydroxymelatonin	-0.985296	0.000322704
gene1405	Phosphocholine	-0.985182	0.00032775
gene11284	Vitamin A2	-0.98513	0.00033001
gene22748	Simvastatin hydroxy acid	-0.985062	0.000333044
gene9696	Licoricone	-0.985061	0.000333103
gene1266	Isogemichalcone B	-0.984963	0.000337448
gene16392	3,5-Dibromo-L-tyrosine	-0.984914	0.000339662
gene14460	Capnine	-0.984906	0.000340025
gene705	Calcitriol	-0.984859	0.000342128
gene4964	Erinacine C	-0.984848	0.000342635
gene9203	L-Leucyl-L- Alanine	-0.984779	0.00034576
gene3167	1-(5Z,8Z,11Z,14Z,17Z-eicosapentaenoyl)-glycero-3-phosphate	-0.984669	0.000350775
gene705	Niazicinin A	-0.984639	0.000352128
gene705	Myricanene B 5-[arabinosyl-(1->6)-glucoside]	-0.984549	0.000356238
gene23850	Lusitanicoside	-0.984469	0.000359931
gene19895	Conferone	-0.984426	0.000361932
gene17396	Deoxyguanosine	-0.984372	0.000364448
gene25753	PC(22:2(13Z,16Z)/0:0)	-0.984357	0.000365155
gene17262	Simvastatin hydroxy acid	-0.984346	0.000365646
gene17136	3,5-Dibromo-L-tyrosine	-0.984304	0.000367611
gene22740	N,O-Didesmethylvenlafaxine glucuronide	-0.98425	0.000370118
gene7980	O-Arachidonoyl Glycidol	-0.984196	0.000372697
gene23850	13'-Hydroxy-gamma-tocotrienol	-0.984154	0.00037466
gene4251	3,5-Dibromo-L-tyrosine	-0.983867	0.000388299
gene30065	LysoPC(18:3(9Z,12Z,15Z))	-0.983845	0.000389362
gene22734	Licocoumarone	-0.983809	0.000391114
gene21839	Docosatrienoic acid	-0.983804	0.000391345
gene15220	L-Leucyl-L- Alanine	-0.983787	0.00039215
gene15945	11-deoxy PGF2beta	-0.983773	0.00039282
gene10829	25-Hydroxyvitamin D3-26,23-lactone	-0.983771	0.000392922
gene4964	Simvastatin hydroxy acid	-0.983729	0.000394984
gene11509	Simvastatin hydroxy acid	-0.983625	0.000400031
gene28049	LysoPE(22:5(4Z,7Z,10Z,13Z,16Z)/0:0)	-0.983596	0.00040141

## Sheet: Table S14-C
acc	meta	pearson_value	p_value
gene13958	Guanine	0.998209	4.81107e-06
gene10055	PC(20:3(5Z,8Z,11Z)/22:6(4Z,7Z,10Z,13Z,16Z,19Z))	0.998164	5.05246e-06
gene20844	Leucyl-phenylalanine	0.997428	9.91344e-06
gene11473	LysoPC(18:3(9Z,12Z,15Z))	0.997391	1.02045e-05
gene12966	25-Hydroxyvitamin D3-26,23-lactone	0.997291	1.0999e-05
gene20850	Leucyl-phenylalanine	0.997244	1.13839e-05
gene22575	Dihydromaleimide beta-D-glucoside	0.996948	1.39572e-05
gene22748	15-Deacetylneosolaniol	0.996804	1.5301e-05
gene13496	Romucosine D	0.996655	1.67692e-05
gene19365	2-Methoxy-estradiol-17b 3-glucuronide	0.996617	1.71442e-05
gene2222	Arabinonic acid	0.996613	1.71891e-05
gene13496	3,4-Dimethylstyrene	0.996257	2.09845e-05
gene16305	Physagulin C	0.995939	2.47067e-05
gene13496	2-Methoxy-estradiol-17b 3-glucuronide	0.995474	3.06839e-05
gene11299	Dehydrocyanaropicrin	0.995461	3.08553e-05
gene14389	Yuzu lactone	0.99542	3.14186e-05
gene12966	S-(2-Methylbutanoyl)-dihydrolipoamide	0.99535	3.23825e-05
gene4858	Diferuloylputrescine	0.994964	3.79729e-05
gene7069	Dopamine	0.994954	3.81314e-05
gene10829	PC(18:1(11Z)/22:6(4Z,7Z,10Z,13Z,16Z,19Z))	0.99492	3.86456e-05
gene20847	Leucyl-phenylalanine	0.994782	4.07732e-05
gene19365	Romucosine D	0.994718	4.1768e-05
gene7330	Romucosine D	0.994504	4.5227e-05
gene19365	3,4-Dimethylstyrene	0.994021	5.35192e-05
gene22749	Taurodeoxycholic Acid	0.993852	5.65804e-05
gene20844	Fluvoxamino acid	0.993832	5.69437e-05
gene21311	Phenethyl rutinoside	0.99326	6.79899e-05
gene12649	Cyclic GMP-AMP	0.99323	6.85923e-05
gene21322	PC(20:3(5Z,8Z,11Z)/22:6(4Z,7Z,10Z,13Z,16Z,19Z))	0.993187	6.947e-05
gene16021	4-Isopropylaniline	0.993002	7.32796e-05
gene9503	Arabinonic acid	0.992347	8.76265e-05
gene20850	Fluvoxamino acid	0.992253	8.97898e-05
gene14466	Ethyl hydrogen fumarate	0.992087	9.36792e-05
gene20847	Fluvoxamino acid	0.99205	9.45634e-05
gene7330	2-Methoxy-estradiol-17b 3-glucuronide	0.992011	9.54894e-05
gene18692	Pyrocatechol sulfate	0.991974	9.63596e-05
gene2180	Eicosapentaenoic Acid methyl ester	0.991905	9.80234e-05
gene28538	LysoPE(0:0/22:2(13Z,16Z))	0.991702	0.00010299
gene11473	LysoPA(0:0/18:2(9Z,12Z))	0.991684	0.000103438
gene11761	Docosatrienoic acid	0.991546	0.000106905
gene27490	Diferuloylputrescine	0.991505	0.000107945
gene14466	Pyrocatechol sulfate	0.991438	0.00010965
gene2483	PC(7:0/O-8:0)	0.991421	0.000110094
gene15214	Yuzu lactone	0.991259	0.000114283
gene15458	PE(16:0/0:0)	0.991202	0.000115777
gene21232	Glutaminyltryptophan	0.991089	0.00011875
gene2483	Fragransol D	0.99106	0.000119541
gene2483	LysoPA(0:0/18:2(9Z,12Z))	0.990827	0.000125817
gene22749	Cinereain	0.99062	0.000131558
gene13939	LysoPA(0:0/18:2(9Z,12Z))	0.990498	0.000135001
gene16305	Febuxostat	0.989958	0.00015077
gene18547	Physagulin C	0.98993	0.000151583
gene2483	2-(2-Aminoethyl)indole	0.989909	0.000152228
gene16305	3-Hydroxymelatonin	0.989866	0.000153528
gene13939	Myricanene B 5-[arabinosyl-(1->6)-glucoside]	0.989544	0.000163412
gene2483	Salsoline-1-carboxylate	0.989514	0.000164352
gene10829	3b-Hydroxy-5-cholenoic acid	0.989414	0.000167506
gene2483	Isocyclocalamin	0.989283	0.00017165
gene2222	6-Acetylmorphine	0.989243	0.000172955
gene11320	(x)-1,2-Propanediol 1-O-b-D-glucopyranoside	0.989004	0.000180717
gene13939	LysoPC(18:3(9Z,12Z,15Z))	0.988953	0.000182368
gene30065	PC(18:1(11Z)/22:6(4Z,7Z,10Z,13Z,16Z,19Z))	0.988933	0.000183055
gene2483	Melledonal A	0.988926	0.000183267
gene12966	Melledonal A	0.988892	0.000184384
gene15458	PC(20:3(5Z,8Z,11Z)/22:6(4Z,7Z,10Z,13Z,16Z,19Z))	0.988753	0.00018904
gene12966	LysoPC(18:3(9Z,12Z,15Z))	0.988695	0.000190984
gene2483	3-Hydroxymelatonin	0.98859	0.000194533
gene7330	3,4-Dimethylstyrene	0.988513	0.000197181
gene24644	Honyumine	0.988212	0.000207602
gene28538	Lyso-PAF C-16	0.988023	0.000214308
gene22749	Leucyl-phenylalanine	0.988003	0.000215013
gene22734	(x)-1,2-Propanediol 1-O-b-D-glucopyranoside	0.987944	0.000217138
gene14465	Glutaminyltryptophan	0.987941	0.000217245
gene14732	Yuzu lactone	0.987754	0.000224023
gene15458	1-Octen-3-yl primeveroside	0.987675	0.000226909
gene20856	Leucyl-phenylalanine	0.987644	0.000228053
gene7069	Guanine	0.987605	0.000229517
gene28538	3',4',5'-Trimethoxycinnamyl alcohol acetate	0.987581	0.000230397
gene25950	Betamethasone	0.987555	0.000231338
gene10055	Sphingosine 1-phosphate	0.987553	0.00023144
gene2483	Myricanene B 5-[arabinosyl-(1->6)-glucoside]	0.987484	0.000234009
gene10829	(x)-1,2-Propanediol 1-O-b-D-glucopyranoside	0.987462	0.000234833
gene13496	5-Acetyl-4-methylthiazole	0.987429	0.000236056
gene24644	1-(4Z,7Z,10Z,13Z,16Z,19Z-docosahexaenoyl)-glycero-3-phosphate	0.987306	0.000240674
gene12205	2',2'-Dimethyl(pyrano-5',6':3:4)-1,5-dihydroxy-6-methoxy-10-methylacridone	0.987281	0.000241624
gene15458	Coriandrone D	0.987238	0.000243276
gene28538	Monoiodotyrosine( MIT)	0.987042	0.000250763
gene11473	25-Hydroxyvitamin D3-26,23-lactone	0.987018	0.000251702
gene11299	3,4-Dimethylstyrene	0.986945	0.000254525
gene14466	Folic acid	0.986908	0.000255986
gene21802	Physagulin C	0.986869	0.000257501
gene22745	15-Deacetylneosolaniol	0.986853	0.000258134
gene21176	4-Isopropylaniline	0.98669	0.000264545
gene15085	(x)-1,2-Propanediol 1-O-b-D-glucopyranoside	0.986685	0.000264761
gene7069	Dopamine 4-sulfate	0.98659	0.000268553
gene2854	(2S)-2-Butanol O-[b-D-Apiofuranosyl-(1->6)-b-D-glucopyranoside]	0.986543	0.000270422
gene20856	15-Deacetylneosolaniol	0.986541	0.000270489
gene13958	N-Dihydroferuloyltyramine	0.986446	0.000274316
gene30065	Daidzein	0.986082	0.000289198
gene13976	Serylserine	0.985964	0.000294114
gene12966	2',2'-Dimethyl(pyrano-5',6':3:4)-1,5-dihydroxy-6-methoxy-10-methylacridone	0.985773	0.00030216
gene13877	2-Amino-1-Phenylethanol	0.98576	0.000302737
gene13958	Dopamine	0.985599	0.000309581
gene18692	Folic acid	0.985588	0.000310042
gene21802	6-octenoylglycine	0.985537	0.000312259
gene9577	LysoPE(0:0/22:2(13Z,16Z))	0.985426	0.000317053
gene14468	3-(1,2-dihydroxybutyl)-7-hydroxy-1H-isochromen-1-one	0.985419	0.000317372
gene2483	LysoPC(18:3(9Z,12Z,15Z))	0.985415	0.000317529
gene15458	Sphingosine 1-phosphate	0.985372	0.000319397
gene18547	DL-Pipecolinic acid	0.985316	0.000321837
gene16305	2-Nonenal	0.985314	0.000321945
gene19365	13'-Hydroxy-gamma-tocotrienol	0.985311	0.00032208
gene24644	S-(2-Methylbutanoyl)-dihydrolipoamide	0.985255	0.00032454
gene16305	PA(20:5(5Z,8Z,11Z,14Z,17Z)/0:0)	0.98509	0.000331797
gene15236	3-(1,2-dihydroxybutyl)-7-hydroxy-1H-isochromen-1-one	0.985054	0.000333417
gene7487	Yuzu lactone	0.985027	0.000334595
gene28538	1-Hexadecyl Lysophosphatidic Acid	0.984967	0.000337284
gene2222	3',4',5'-Trimethoxycinnamyl alcohol acetate	0.984884	0.000341034
gene16305	Nicotinic acid mononucleotide	0.984796	0.000344963
gene11473	Morphiceptin	0.984648	0.000351721
gene14466	Fragransol D	0.984634	0.000352335
gene20850	Taurodeoxycholic Acid	0.984596	0.000354077
gene11473	Fragransol D	0.984531	0.000357092
gene9423	Serylserine	0.984491	0.000358911
gene27490	Zizybeoside II	0.984437	0.000361437
gene19365	Novobiocic acid	0.984339	0.000365964
gene10829	Sebacic acid	0.984248	0.000370253
gene12406	4-Methylene-L-glutamine	0.984176	0.00037363
gene9503	Zanthodioline	0.984074	0.000378457
gene14466	Salsoline-1-carboxylate	0.984062	0.000379024
gene14459	Eicosapentaenoic Acid methyl ester	0.984061	0.000379074
gene23949	Phenylalanyl-Tryptophan	0.984045	0.000379818
gene28306	Glaudine	0.984042	0.000379967
gene11299	2-Methoxy-estradiol-17b 3-glucuronide	0.984039	0.000380106
gene16999	3b-Hydroxy-5-cholenoic acid	0.98402	0.000380985
gene2222	Zanthodioline	0.983992	0.000382315
gene12862	Marasmal	0.983895	0.00038697
gene21322	PC(18:1(11Z)/22:6(4Z,7Z,10Z,13Z,16Z,19Z))	0.983801	0.000391489
gene18485	Codeine-6-glucuronide	0.983698	0.000396458
gene20847	Asparaginyl-Hydroxyproline	0.983565	0.000402927
gene16305	Melledonal A	0.983548	0.00040377
gene13939	12,15-epoxy-13,14-dimethyleicosa-12,14-dienoic acid	0.983421	0.000410031
gene2854	2-Methoxy-estradiol-17b 3-glucuronide	0.983419	0.000410134
gene25950	PC(20:3(5Z,8Z,11Z)/22:6(4Z,7Z,10Z,13Z,16Z,19Z))	0.983315	0.000415256
gene15508	DL-Pipecolinic acid	0.983218	0.000420083
gene14466	PC(7:0/O-8:0)	0.983151	0.000423441
gene20847	Aspartyl-Gamma-glutamate	0.983101	0.000425944
gene9203	Methyl helianthenoate A glucoside	0.983101	0.000425961
gene17533	15-Deacetylneosolaniol	0.983062	0.000427907
gene13496	Novobiocic acid	0.982957	0.000433233
gene22727	2-Oxoclopidogrel	-0.999429	4.88295e-07
gene10055	MG(0:0/22:4(7Z,10Z,13Z,16Z)/0:0)	-0.998598	2.94721e-06
gene19365	Gravacridonediol methyl ether	-0.998465	3.53432e-06
gene22741	PC(19:1(9Z)/0:0)	-0.998443	3.63556e-06
gene22742	Prolyl-Gamma-glutamate	-0.998345	4.10494e-06
gene24879	LPC(18:3)	-0.99794	6.36252e-06
gene22745	2-Oxoclopidogrel	-0.997571	8.84448e-06
gene30065	25-Hydroxyvitamin D3-26,23-lactone	-0.997371	1.0359e-05
gene27490	Melledonal A	-0.997107	1.2539e-05
gene25950	PGF2a ethanolamide	-0.997026	1.32534e-05
gene24150	Docosatrienoic acid	-0.996516	1.81914e-05
gene4858	2-(2-Aminoethyl)indole	-0.996478	1.85873e-05
gene22734	Phosphocholine	-0.996433	1.90656e-05
gene19105	LysoPC(16:1(9Z)/0:0)	-0.996317	2.03267e-05
gene21732	LysoPC(16:1(9Z)/0:0)	-0.996309	2.04148e-05
gene2854	Adenine	-0.996206	2.15664e-05
gene16259	20-carboxy-LTB4	-0.996166	2.20177e-05
gene18624	LPC(18:3)	-0.995894	2.5253e-05
gene13496	Conferone	-0.995885	2.53653e-05
gene22740	Prolyl-Gamma-glutamate	-0.995838	2.59512e-05
gene2483	Zizybeoside II	-0.995566	2.94535e-05
gene15458	Tryptophyl-Leucine	-0.995513	3.01574e-05
gene9203	Sphinganine	-0.995418	3.14495e-05
gene16524	PC(19:1(9Z)/0:0)	-0.995349	3.23918e-05
gene2883	Phosphocholine	-0.995345	3.2455e-05
gene21311	3-Hydroxymelatonin	-0.995343	3.24812e-05
gene15458	2',2'-Dimethyl(pyrano-5',6':3:4)-1,5-dihydroxy-6-methoxy-10-methylacridone	-0.995332	3.26283e-05
gene12966	PC(18:1(11Z)/22:6(4Z,7Z,10Z,13Z,16Z,19Z))	-0.99508	3.62485e-05
gene30395	PC(19:1(9Z)/0:0)	-0.994987	3.76324e-05
gene13496	Gravacridonediol methyl ether	-0.99487	3.94008e-05
gene2483	Diferuloylputrescine	-0.994808	4.03632e-05
gene22734	PC(19:1(9Z)/0:0)	-0.994579	4.39947e-05
gene7330	Adenine	-0.994513	4.50701e-05
gene10829	LysoPC(18:3(9Z,12Z,15Z))	-0.994333	4.80732e-05
gene10829	Morphiceptin	-0.994114	5.187e-05
gene15085	Docosatrienoic acid	-0.994061	5.28111e-05
gene12133	LPC(18:3)	-0.994011	5.36899e-05
gene2854	10-Hydroxy-8-nor-2-fenchanone glucoside	-0.993913	5.54676e-05
gene22748	2-Oxoclopidogrel	-0.993874	5.61744e-05
gene2854	(+)-4,11-Eudesmadien-3-one	-0.993629	6.07617e-05
gene15085	Phosphocholine	-0.993602	6.12791e-05
gene4232	LysoPC(16:1(9Z)/0:0)	-0.993576	6.17602e-05
gene21734	LysoPE(0:0/18:3(9Z,12Z,15Z))	-0.993517	6.29095e-05
gene20856	LysoPC(20:4(5Z,8Z,11Z,14Z))	-0.993477	6.36918e-05
gene9503	Tetrahydrofolic acid	-0.993199	6.92156e-05
gene4858	PC(7:0/O-8:0)	-0.993177	6.9663e-05
gene19365	Conferone	-0.993174	6.974e-05
gene13939	PS(18:2(9Z,12Z)/24:1(15Z))	-0.993134	7.05576e-05
gene20847	Ethyl hydrogen fumarate	-0.993092	7.14219e-05
gene21735	LysoPC(16:1(9Z)/0:0)	-0.993077	7.17363e-05
gene23851	LPC(18:3)	-0.993048	7.23213e-05
gene9503	Small bacteriocin	-0.992969	7.39719e-05
gene15220	Pisatoside	-0.992945	7.44879e-05
gene30107	LPC(18:3)	-0.992928	7.48363e-05
gene7241	LysoPA(P-16:0e/0:0)	-0.992842	7.66649e-05
gene9503	Dihydroxycitracridone I	-0.9927	7.9731e-05
gene10055	2',2'-Dimethyl(pyrano-5',6':3:4)-1,5-dihydroxy-6-methoxy-10-methylacridone	-0.992674	8.03103e-05
gene21322	Persicogenin 3'-glucoside	-0.992558	8.28778e-05
gene11320	12,15-epoxy-13,14-dimethyleicosa-12,14-dienoic acid	-0.992538	8.33044e-05
gene22741	O-Arachidonoyl Glycidol	-0.992402	8.63722e-05
gene21311	Nicotinic acid mononucleotide	-0.992367	8.71764e-05
gene2854	Capnine	-0.992347	8.76321e-05
gene8786	Riddelline	-0.992275	8.92876e-05
gene9503	Unshuoside A	-0.992074	9.39817e-05
gene11299	Sphinganine	-0.992054	9.44473e-05
gene2222	Unshuoside A	-0.991991	9.59682e-05
gene22723	LysoPE(0:0/18:3(9Z,12Z,15Z))	-0.991977	9.62855e-05
gene10055	PGF2a ethanolamide	-0.991926	9.7524e-05
gene15214	Pisatoside	-0.991885	9.85068e-05
gene22723	LPC(18:3)	-0.991793	0.000100749
gene27490	3-Hydroxymelatonin	-0.991777	0.000101144
gene16999	Cyclocalopin F	-0.991755	0.000101679
gene20844	Acetylcholine	-0.99174	0.000102058
gene14389	6-keto PGE1	-0.991686	0.000103391
gene9503	(卤)8(9)-EET methyl ester	-0.991677	0.000103615
gene13373	LysoPC(18:1(11Z))	-0.991627	0.000104878
gene14467	PE-NMe2(18:0/22:6(4Z,7Z,10Z,13Z,16Z,19Z))	-0.991492	0.000108272
gene27490	Physagulin C	-0.991476	0.000108685
gene7487	LysoPA(P-16:0e/0:0)	-0.991441	0.000109575
gene12649	{[3-(2-hydroxyphenyl)oxiran-2-yl]methoxy}sulfonic acid	-0.991376	0.000111231
gene316	LysoPE(0:0/18:3(9Z,12Z,15Z))	-0.991287	0.000113538
gene20850	Ethyl hydrogen fumarate	-0.991245	0.00011463
gene21311	Physagulin C	-0.991194	0.000115968
gene30065	Melledonal A	-0.991149	0.000117162
gene24023	Blumenol C glucoside	-0.99112	0.000117934
gene2222	Tetrahydrofolic acid	-0.991103	0.000118376
gene11473	PS(18:2(9Z,12Z)/24:1(15Z))	-0.991052	0.000119733
gene30395	Phosphocholine	-0.991039	0.00012008
gene20847	Acetylcholine	-0.991022	0.000120546
gene29893	(Z)-6-Tetradecene-1,3-diyne-5,8-diol	-0.991011	0.000120849
gene25795	Eicosapentaenoyl Ethanolamide	-0.99085	0.000125199
gene10829	S-(2-Methylbutanoyl)-dihydrolipoamide	-0.990702	0.00012927
gene3388	Sphinganine	-0.990701	0.000129308
gene2483	Acacetin	-0.990665	0.000130305
gene2883	Prolyl-Gamma-glutamate	-0.990573	0.000132877
gene15220	Adenine	-0.990515	0.000134511
gene28925	3,4-dihydroxy-5-(3,4,5-trihydroxybenzoyloxy)benzoic acid	-0.990476	0.000135632
gene27490	PA(20:5(5Z,8Z,11Z,14Z,17Z)/0:0)	-0.99038	0.000138359
gene10829	25-Hydroxyvitamin D3-26,23-lactone	-0.990299	0.000140716
gene15458	(S)-11,12,13-Trinor-7-calamenone	-0.990289	0.000140998
gene20844	Ethyl hydrogen fumarate	-0.990269	0.000141583
gene30065	Fragransol D	-0.99019	0.000143888
gene22741	PC(21:4(6Z,9Z,12Z,15Z)/0:0)	-0.990167	0.000144545
gene24698	PGF2a ethanolamide	-0.990143	0.000145253
gene20844	Erythrono-1,4-lactone	-0.990125	0.000145804
gene27490	LysoPA(0:0/18:2(9Z,12Z))	-0.990117	0.000146039
gene24026	8-Hydroxynevirapine glucuronide	-0.99006	0.000147708
gene30065	LysoPC(18:3(9Z,12Z,15Z))	-0.990031	0.000148568
gene16524	Phosphocholine	-0.989981	0.00015007
gene22740	Riddelline	-0.989896	0.000152606
gene28925	LysoPC(16:1(9Z)/0:0)	-0.989778	0.000156203
gene14459	Cinereain	-0.989603	0.000161592
gene2483	Daidzein	-0.989582	0.000162241
gene10829	PA(20:5(5Z,8Z,11Z,14Z,17Z)/0:0)	-0.98956	0.000162931
gene18890	LysoPC(16:1(9Z)/0:0)	-0.989555	0.000163063
gene17533	1-arachidonoyl-2-hydroxy-sn-glycero-3-phosphate	-0.989547	0.000163326
gene27490	Febuxostat	-0.989498	0.000164845
gene24644	PC(18:1(11Z)/22:6(4Z,7Z,10Z,13Z,16Z,19Z))	-0.989476	0.000165558
gene14466	Cinereain	-0.989465	0.000165891
gene13939	Glycitein	-0.989463	0.00016595
gene22729	Butenoyl PAF	-0.989448	0.00016644
gene20856	Annocherine B	-0.989411	0.0001676
gene11473	PC(18:1(11Z)/22:6(4Z,7Z,10Z,13Z,16Z,19Z))	-0.989314	0.000170666
gene2854	Hebevinoside II	-0.989301	0.000171084
gene12205	PC(18:1(11Z)/22:6(4Z,7Z,10Z,13Z,16Z,19Z))	-0.989298	0.00017117
gene9423	Riddelline	-0.989267	0.000172162
gene2883	Docosatrienoic acid	-0.989176	0.00017511
gene14466	PS(18:2(9Z,12Z)/24:1(15Z))	-0.989108	0.000177298
gene28538	Indole-3-acetamide	-0.98909	0.00017789
gene30119	Butenoyl PAF	-0.989065	0.00017871
gene20850	Acetylcholine	-0.989064	0.000178744
gene28929	3,4-dihydroxy-5-(3,4,5-trihydroxybenzoyloxy)benzoic acid	-0.989017	0.000180268
gene30065	S-(2-Methylbutanoyl)-dihydrolipoamide	-0.988973	0.000181711
gene8786	Prolyl-Gamma-glutamate	-0.9889	0.000184129
gene27490	Isocyclocalamin	-0.988865	0.000185305
gene22729	O-Arachidonoyl Glycidol	-0.988805	0.000187302
gene20856	LysoPC(20:4(8Z,11Z,14Z,17Z))	-0.988805	0.000187303
gene13976	Docosatrienoic acid	-0.988795	0.000187611
gene24548	PC(18:4(6Z,9Z,12Z,15Z)/20:5(5Z,8Z,11Z,14Z,17Z))	-0.988727	0.000189917
gene16305	Phenethyl rutinoside	-0.988713	0.00019039
gene16524	Prolyl-Gamma-glutamate	-0.988602	0.000194119
gene11299	Capnine	-0.988537	0.00019635
gene22748	Anandamide	-0.988502	0.000197531
gene10829	LysoPA(0:0/18:2(9Z,12Z))	-0.988477	0.000198417
gene10574	LPC(18:3)	-0.988415	0.000200536
gene21311	2-Nonenal	-0.988413	0.0002006
gene28924	LysoPC(16:1(9Z)/0:0)	-0.988408	0.000200793
gene19365	Xestoaminol C	-0.98835	0.000202809
gene30119	PC(19:1(9Z)/0:0)	-0.988331	0.000203467
gene22734	Docosatrienoic acid	-0.988307	0.00020428
